# Supplementary material for: Can HIV self-testing reach first-time testers? A telephone survey among self-test end users in Côte d’Ivoire, Mali, and Senegal
Source: BMC Infect Dis. 2023 Sep 25;22(Suppl 1):972. doi: 10.1186/s12879-023-08626-w (PMC10518917; doi:10.1186/s12879-023-08626-w)
Supplement: Supplementary file 1 — Additional file 1. Dataset. [file 12879_2023_8626_MOESM1_ESM.csv]

id_anonymised	country	calls_origin	final_status	delivery_channel	delivery_channel_grouped	sex	age_group	marital_status	educational_level	perceived_poverty	percieved_health	last_HIV_test	exposed_risk_HIV	sex_reported	number_parten_sex	difficulty_comp_instruct	difficulty_collecting_oral_fluid	time_wait_reading_result	difficulty_reading_result	opinion_use_HIVST	opinion_reading_HIVST_result	opini_after_used_HIVST	distribution_type	primary_secondary_distribution	first_testers	used_condom
1	Mali	Call back by a surveyor after a missed call or a message sent by the participant	questionnaires completed	outreach activities prioritising FSW	FSW-based channels	man	25-34 years	single	higher	you are poor	very satisfactory	less than 12 months	somewhat exposed	partners of opposite sex only	DK-R	no	no	between 20 and 40 min	no	very simple	very easy	totally satisfied	relative	secondary distribution	no	occasionally
2	Mali	Call back by a surveyor after a missed call or a message sent by the participant	not eligible: leaflet number not valid	NA	NA	NA	25-34 years	NA	NA	NA	NA	NA	NA	NA	DK-R	NA	NA	NA	NA	NA	NA	NA	NA	NA	NA	refusal
3	Mali	Call back by a surveyor after a missed call or a message sent by the participant	questionnaires completed	outreach activities prioritising FSW	FSW-based channels	man	25-34 years	single	secondary	you are poor	very satisfactory	less than 12 months	somewhat exposed	partners of opposite sex only	1 to 2 partners	no	no	between 20 and 40 min	no	very simple	very easy	totally satisfied	community agent / peer-educator	primary distribution	no	never
4	Mali	Call back by a surveyor after a missed call or a message sent by the participant	questionnaires completed	outreach activities prioritising FSW	FSW-based channels	man	24 years or less	living with partner / married	secondary	you are comfortable	very satisfactory	never tested before (first-time testers)	somewhat exposed	partners of opposite sex only	1 to 2 partners	no	no	between 20 and 40 min	no	very simple	very easy	totally satisfied	community agent / peer-educator	primary distribution	yes	never
5	Mali	Call back by a surveyor after a missed call or a message sent by the participant	questionnaires completed	outreach activities prioritising FSW	FSW-based channels	man	25-34 years	living with partner / married	secondary	your income is enough	unsatisfactory	never tested before (first-time testers)	somewhat exposed	both men and women	7 partners or more	no	no	between 20 and 40 min	no	simple	easy	totally satisfied	friend	secondary distribution	yes	always
6	Mali	Calls initiated by the participant through the hotline	questionnaires completed	outreach activities prioritising FSW	FSW-based channels	woman	35 years or more	living with partner / married	secondary	you are poor	quite satisfactory	less than 12 months	not at all exposed	both men and women	7 partners or more	no	no	between 20 and 40 min	yes	very simple	very easy	totally satisfied	community agent / peer-educator	primary distribution	no	occasionally
7	Mali	Call back by a surveyor after a missed call or a message sent by the participant	questionnaires completed	outreach activities prioritising FSW	FSW-based channels	man	24 years or less	living with partner / married	secondary	your income is enough	unsatisfactory	never tested before (first-time testers)	somewhat exposed	partners of opposite sex only	3 to 6 partners	no	no	between 20 and 40 min	no	simple	not easy	totally satisfied	health professional	primary distribution	yes	occasionally
8	Mali	Calls initiated by the participant through the hotline	questionnaires completed	outreach activities prioritising MSM	MSM-based channels	man	24 years or less	living with partner / married	secondary	you are poor	quite satisfactory	never tested before (first-time testers)	somewhat exposed	partners of opposite sex only	7 partners or more	no	no	between 20 and 40 min	no	very simple	very easy	totally satisfied	health professional	primary distribution	yes	occasionally
9	Mali	Call back by a surveyor after a missed call or a message sent by the participant	questionnaires completed	outreach activities prioritising MSM	MSM-based channels	man	24 years or less	single	secondary	you are poor	very satisfactory	never tested before (first-time testers)	somewhat exposed	both men and women	7 partners or more	no	no	between 20 and 40 min	no	simple	easy	totally satisfied	sexual partner	secondary distribution	yes	occasionally
10	Mali	Call back by a surveyor after a missed call or a message sent by the participant	not eligible: leaflet number not valid	NA	NA	NA	24 years or less	NA	NA	NA	NA	NA	NA	NA	DK-R	NA	NA	NA	NA	NA	NA	NA	NA	NA	NA	refusal
11	Mali	Call back by a surveyor after a missed call or a message sent by the participant	not eligible: leaflet number not valid	NA	NA	NA	24 years or less	NA	NA	NA	NA	NA	NA	NA	DK-R	NA	NA	NA	NA	NA	NA	NA	NA	NA	NA	refusal
12	Mali	Calls initiated by the participant through the hotline	not eligible: leaflet number not valid	NA	NA	NA	24 years or less	NA	NA	NA	NA	NA	NA	NA	DK-R	NA	NA	NA	NA	NA	NA	NA	NA	NA	NA	refusal
13	Mali	Calls initiated by the participant through the hotline	questionnaires completed	outreach activities prioritising FSW	FSW-based channels	woman	35 years or more	divorced / separated / widowed	secondary	you are very poor	unsatisfactory	less than 12 months	not at all exposed	partners of opposite sex only	1 to 2 partners	no	no	between 20 and 40 min	no	very simple	very easy	totally satisfied	community agent / peer-educator	primary distribution	no	never
14	Mali	Call back by a surveyor after a missed call or a message sent by the participant	questionnaires completed	outreach activities prioritising FSW	FSW-based channels	man	25-34 years	single	secondary	you are poor	very satisfactory	never tested before (first-time testers)	somewhat exposed	partners of opposite sex only	3 to 6 partners	no	no	between 20 and 40 min	no	very simple	easy	totally satisfied	friend	secondary distribution	yes	occasionally
15	Mali	Calls initiated by the participant through the hotline	questionnaires completed	outreach activities prioritising FSW	FSW-based channels	man	24 years or less	living with partner / married	secondary	you are poor	very satisfactory	less than 12 months	somewhat exposed	partners of opposite sex only	3 to 6 partners	no	no	between 20 and 40 min	no	very simple	very easy	totally satisfied	community agent / peer-educator	primary distribution	no	never
16	Mali	Calls initiated by the participant through the hotline	questionnaires completed	outreach activities prioritising FSW	FSW-based channels	man	24 years or less	living with partner / married	secondary	you are comfortable	very satisfactory	never tested before (first-time testers)	not at all exposed	partners of opposite sex only	1 to 2 partners	no	no	between 20 and 40 min	no	simple	easy	totally satisfied	community agent / peer-educator	primary distribution	yes	occasionally
17	Mali	Calls initiated by the participant through the hotline	questionnaires completed	outreach activities prioritising MSM	MSM-based channels	man	35 years or more	living with partner / married	higher	your income is enough	very satisfactory	12 months or more	not at all exposed	both men and women	3 to 6 partners	no	no	between 20 and 40 min	no	very simple	easy	totally satisfied	friend	secondary distribution	no	always
18	Mali	Calls initiated by the participant through the hotline	questionnaires completed	outreach activities prioritising FSW	FSW-based channels	man	35 years or more	living with partner / married	higher	you are poor	unsatisfactory	12 months or more	somewhat exposed	partners of same sex only	1 to 2 partners	no	no	between 20 and 40 min	no	very simple	very easy	totally satisfied	community agent / peer-educator	primary distribution	no	never
19	Mali	Call back by a surveyor after a missed call or a message sent by the participant	questionnaires completed	outreach activities prioritising MSM	MSM-based channels	man	25-34 years	single	higher	you are comfortable	very satisfactory	12 months or more	somewhat exposed	both men and women	7 partners or more	no	no	under 20 min	no	simple	very easy	totally satisfied	sexual partner	secondary distribution	no	occasionally
20	Mali	Calls initiated by the participant through the hotline	questionnaires completed	outreach activities prioritising FSW	FSW-based channels	man	24 years or less	living with partner / married	higher	you are poor	very satisfactory	less than 12 months	not at all exposed	partners of same sex only	7 partners or more	no	no	between 20 and 40 min	no	very simple	very easy	totally satisfied	health professional	primary distribution	no	never
21	Mali	Call back by a surveyor after a missed call or a message sent by the participant	questionnaires completed	outreach activities prioritising FSW	FSW-based channels	man	35 years or more	living with partner / married	higher	you are poor	not at all satisfactory	less than 12 months	not at all exposed	partners of opposite sex only	1 to 2 partners	no	no	between 20 and 40 min	no	very simple	very easy	totally satisfied	community agent / peer-educator	primary distribution	no	never
22	Mali	Call back by a surveyor after a missed call or a message sent by the participant	questionnaires completed	outreach activities prioritising FSW	FSW-based channels	man	24 years or less	living with partner / married	secondary	you are poor	very satisfactory	never tested before (first-time testers)	highly exposed	partners of opposite sex only	DK-R	no	no	between 20 and 40 min	no	simple	very easy	totally satisfied	sexual partner	secondary distribution	yes	occasionally
23	Mali	Calls initiated by the participant through the hotline	questionnaires completed	outreach activities prioritising MSM	MSM-based channels	man	25-34 years	living with partner / married	none / primary	your income is enough	quite satisfactory	12 months or more	somewhat exposed	both men and women	3 to 6 partners	no	no	between 20 and 40 min	no	very simple	very easy	totally satisfied	community agent / peer-educator	primary distribution	no	occasionally
24	Mali	Call back by a surveyor after a missed call or a message sent by the participant	not eligible: leaflet number not valid	NA	NA	NA	25-34 years	NA	NA	NA	NA	NA	NA	NA	DK-R	NA	NA	NA	NA	NA	NA	NA	NA	NA	NA	refusal
25	Mali	Call back by a surveyor after a missed call or a message sent by the participant	not eligible: leaflet number not valid	NA	NA	NA	24 years or less	NA	NA	NA	NA	NA	NA	NA	DK-R	NA	NA	NA	NA	NA	NA	NA	NA	NA	NA	refusal
26	Mali	Call back by a surveyor after a missed call or a message sent by the participant	not eligible: leaflet number not valid	NA	NA	NA	25-34 years	NA	NA	NA	NA	NA	NA	NA	DK-R	NA	NA	NA	NA	NA	NA	NA	NA	NA	NA	refusal
27	Mali	Call back by a surveyor after a missed call or a message sent by the participant	questionnaires completed	FSW clinics	FSW-based channels	man	35 years or more	living with partner / married	higher	you are very poor	very satisfactory	never tested before (first-time testers)	not at all exposed	partners of opposite sex only	1 to 2 partners	no	no	between 20 and 40 min	no	very simple	very easy	totally satisfied	sexual partner	secondary distribution	yes	always
28	Mali	Calls initiated by the participant through the hotline	questionnaires completed	outreach activities prioritising FSW	FSW-based channels	man	25-34 years	living with partner / married	higher	your income is enough	very satisfactory	12 months or more	not at all exposed	partners of opposite sex only	1 to 2 partners	no	no	between 20 and 40 min	no	simple	easy	totally satisfied	sexual partner	secondary distribution	no	never
29	Mali	Calls initiated by the participant through the hotline	questionnaires completed	outreach activities prioritising FSW	FSW-based channels	woman	24 years or less	living with partner / married	secondary	your income is enough	very satisfactory	never tested before (first-time testers)	not at all exposed	partners of opposite sex only	1 to 2 partners	no	no	under 20 min	no	simple	very easy	totally satisfied	health professional	primary distribution	yes	never
30	Mali	Calls initiated by the participant through the hotline	questionnaires completed	outreach activities prioritising FSW	FSW-based channels	woman	35 years or more	single	none / primary	your income is enough	unsatisfactory	less than 12 months	somewhat exposed	never had sex	0 partner	no	no	under 20 min	no	very simple	very easy	totally satisfied	relative	secondary distribution	no	did not have sex
31	Mali	Calls initiated by the participant through the hotline	not eligible: leaflet number not valid	NA	NA	NA	24 years or less	NA	NA	NA	NA	NA	NA	NA	DK-R	NA	NA	NA	NA	NA	NA	NA	NA	NA	NA	refusal
32	Mali	Call back by a surveyor after a missed call or a message sent by the participant	questionnaires completed	FSW clinics	FSW-based channels	woman	24 years or less	living with partner / married	higher	your income is enough	very satisfactory	never tested before (first-time testers)	not at all exposed	partners of opposite sex only	1 to 2 partners	no	no	between 20 and 40 min	no	simple	very easy	totally satisfied	friend	secondary distribution	yes	never
33	Mali	Call back by a surveyor after a missed call or a message sent by the participant	questionnaires completed	outreach activities prioritising FSW	FSW-based channels	man	25-34 years	single	secondary	you are poor	unsatisfactory	never tested before (first-time testers)	somewhat exposed	partners of opposite sex only	7 partners or more	no	no	between 20 and 40 min	no	very simple	easy	totally satisfied	sexual partner	secondary distribution	yes	never
34	Mali	Calls initiated by the participant through the hotline	not recontactable after appointment	NA	NA	woman	25-34 years	divorced / separated / widowed	secondary	your income is enough	unsatisfactory	less than 12 months	NA	NA	DK-R	no	no	under 20 min	no	very simple	very easy	totally satisfied	community agent / peer-educator	primary distribution	no	refusal
35	Mali	Call back by a surveyor after a missed call or a message sent by the participant	not eligible: leaflet number not valid	NA	NA	NA	25-34 years	NA	NA	NA	NA	NA	NA	NA	DK-R	NA	NA	NA	NA	NA	NA	NA	NA	NA	NA	refusal
36	Mali	Call back by a surveyor after a missed call or a message sent by the participant	questionnaires completed	outreach activities prioritising FSW	FSW-based channels	man	24 years or less	living with partner / married	secondary	you are very poor	very satisfactory	never tested before (first-time testers)	highly exposed	partners of opposite sex only	7 partners or more	yes	no	between 20 and 40 min	no	simple	very easy	totally satisfied	sexual partner	secondary distribution	yes	occasionally
37	Mali	Calls initiated by the participant through the hotline	questionnaires completed	STI consultations	Other delivery channels	woman	35 years or more	divorced / separated / widowed	none / primary	you are very poor	very satisfactory	never tested before (first-time testers)	somewhat exposed	partners of opposite sex only	1 to 2 partners	no	no	do not know	no	very simple	easy	totally satisfied	health professional	primary distribution	yes	never
38	Mali	Call back by a surveyor after a missed call or a message sent by the participant	questionnaires completed	outreach activities prioritising FSW	FSW-based channels	man	24 years or less	single	secondary	you are comfortable	quite satisfactory	never tested before (first-time testers)	somewhat exposed	partners of opposite sex only	3 to 6 partners	no	no	between 20 and 40 min	no	very simple	easy	partially satisfied	health professional	primary distribution	yes	occasionally
39	Mali	Call back by a surveyor after a missed call or a message sent by the participant	questionnaires completed	outreach activities prioritising MSM	MSM-based channels	man	24 years or less	living with partner / married	secondary	your income is enough	very satisfactory	less than 12 months	highly exposed	partners of opposite sex only	7 partners or more	no	no	between 20 and 40 min	no	very simple	very easy	totally satisfied	community agent / peer-educator	primary distribution	no	always
40	Mali	Call back by a surveyor after a missed call or a message sent by the participant	questionnaires completed	FSW clinics	FSW-based channels	woman	35 years or more	living with partner / married	none / primary	you are very poor	very satisfactory	never tested before (first-time testers)	not at all exposed	partners of opposite sex only	1 to 2 partners	no	no	under 20 min	no	very simple	very easy	totally satisfied	community agent / peer-educator	primary distribution	yes	always
41	Mali	Calls initiated by the participant through the hotline	not eligible: leaflet number not valid	NA	NA	NA	24 years or less	NA	NA	NA	NA	NA	NA	NA	DK-R	NA	NA	NA	NA	NA	NA	NA	NA	NA	NA	refusal
42	Mali	Calls initiated by the participant through the hotline	questionnaires completed	outreach activities prioritising MSM	MSM-based channels	man	24 years or less	single	secondary	your income is enough	very satisfactory	never tested before (first-time testers)	somewhat exposed	partners of opposite sex only	3 to 6 partners	no	no	between 20 and 40 min	yes	simple	easy	totally satisfied	community agent / peer-educator	primary distribution	yes	occasionally
43	Mali	Calls initiated by the participant through the hotline	not eligible: leaflet number not valid	NA	NA	NA	25-34 years	NA	NA	NA	NA	NA	NA	NA	DK-R	NA	NA	NA	NA	NA	NA	NA	NA	NA	NA	refusal
44	Mali	Calls initiated by the participant through the hotline	questionnaires completed	outreach activities prioritising MSM	MSM-based channels	man	24 years or less	single	secondary	you are poor	very satisfactory	less than 12 months	highly exposed	partners of opposite sex only	7 partners or more	no	no	do not know	no	very simple	very easy	totally satisfied	community agent / peer-educator	primary distribution	no	always
45	Mali	Calls initiated by the participant through the hotline	questionnaires completed	outreach activities prioritising FSW	FSW-based channels	woman	25-34 years	living with partner / married	higher	you are comfortable	quite satisfactory	12 months or more	somewhat exposed	partners of opposite sex only	1 to 2 partners	no	no	between 20 and 40 min	no	very simple	very easy	totally satisfied	health professional	primary distribution	no	never
46	Mali	Calls initiated by the participant through the hotline	not eligible: leaflet number not valid	NA	NA	NA	25-34 years	NA	NA	NA	NA	NA	NA	NA	DK-R	NA	NA	NA	NA	NA	NA	NA	NA	NA	NA	refusal
47	Mali	Calls initiated by the participant through the hotline	not eligible: leaflet number not valid	NA	NA	NA	24 years or less	NA	NA	NA	NA	NA	NA	NA	DK-R	NA	NA	NA	NA	NA	NA	NA	NA	NA	NA	refusal
48	Mali	Calls initiated by the participant through the hotline	questionnaires completed	outreach activities prioritising FSW	FSW-based channels	woman	24 years or less	single	secondary	you are comfortable	very satisfactory	12 months or more	highly exposed	partners of same sex only	7 partners or more	no	no	under 20 min	no	very simple	very easy	totally satisfied	friend	secondary distribution	no	occasionally
49	Senegal	Calls initiated by the participant through the hotline	not eligible: leaflet number not valid	NA	NA	NA	24 years or less	NA	NA	NA	NA	NA	NA	NA	DK-R	NA	NA	NA	NA	NA	NA	NA	NA	NA	NA	refusal
50	Mali	Calls initiated by the participant through the hotline	questionnaires completed	FSW clinics	FSW-based channels	man	25-34 years	living with partner / married	higher	your income is enough	very satisfactory	never tested before (first-time testers)	not at all exposed	partners of opposite sex only	1 to 2 partners	no	no	between 20 and 40 min	no	very simple	very easy	totally satisfied	friend	secondary distribution	yes	always
51	Mali	Calls initiated by the participant through the hotline	questionnaires completed	STI consultations	Other delivery channels	man	35 years or more	living with partner / married	secondary	you are poor	very satisfactory	12 months or more	somewhat exposed	partners of opposite sex only	DK-R	no	no	between 20 and 40 min	no	not at all simple	easy	totally satisfied	health professional	primary distribution	no	occasionally
52	Mali	Calls initiated by the participant through the hotline	questionnaires completed	outreach activities prioritising FSW	FSW-based channels	woman	25-34 years	single	higher	you are poor	very satisfactory	less than 12 months	not at all exposed	partners of opposite sex only	7 partners or more	no	no	between 20 and 40 min	no	very simple	very easy	totally satisfied	health professional	primary distribution	no	always
53	Mali	Calls initiated by the participant through the hotline	questionnaires completed	FSW clinics	FSW-based channels	woman	24 years or less	single	secondary	you are poor	very satisfactory	12 months or more	somewhat exposed	partners of opposite sex only	3 to 6 partners	no	no	under 20 min	no	very simple	very easy	totally satisfied	community agent / peer-educator	primary distribution	no	always
54	Mali	Calls initiated by the participant through the hotline	questionnaires completed	outreach activities prioritising MSM	MSM-based channels	man	24 years or less	single	higher	you are poor	very satisfactory	less than 12 months	somewhat exposed	partners of opposite sex only	1 to 2 partners	no	no	between 20 and 40 min	no	very simple	very easy	totally satisfied	health professional	primary distribution	no	always
55	Mali	Calls initiated by the participant through the hotline	not eligible: leaflet number not valid	NA	NA	NA	25-34 years	NA	NA	NA	NA	NA	NA	NA	DK-R	NA	NA	NA	NA	NA	NA	NA	NA	NA	NA	refusal
56	Mali	Calls initiated by the participant through the hotline	questionnaires completed	outreach activities prioritising FSW	FSW-based channels	woman	24 years or less	living with partner / married	none / primary	you are very poor	very satisfactory	less than 12 months	somewhat exposed	partners of opposite sex only	1 to 2 partners	no	no	under 20 min	no	very simple	easy	totally satisfied	health professional	primary distribution	no	occasionally
57	Mali	Calls initiated by the participant through the hotline	questionnaires completed	FSW clinics	FSW-based channels	man	24 years or less	single	higher	you are comfortable	very satisfactory	less than 12 months	somewhat exposed	partners of opposite sex only	1 to 2 partners	no	no	under 20 min	no	very simple	very easy	totally satisfied	health professional	primary distribution	no	always
58	Mali	Calls initiated by the participant through the hotline	questionnaires completed	FSW clinics	FSW-based channels	man	25-34 years	single	secondary	you are poor	very satisfactory	never tested before (first-time testers)	highly exposed	partners of opposite sex only	7 partners or more	no	no	under 20 min	no	very simple	very easy	totally satisfied	community agent / peer-educator	primary distribution	yes	occasionally
59	Mali	Calls initiated by the participant through the hotline	questionnaires completed	FSW clinics	FSW-based channels	man	25-34 years	living with partner / married	secondary	your income is enough	quite satisfactory	12 months or more	somewhat exposed	partners of opposite sex only	7 partners or more	no	no	under 20 min	no	very simple	very easy	totally satisfied	sexual partner	secondary distribution	no	occasionally
60	Mali	Calls initiated by the participant through the hotline	questionnaires completed	FSW clinics	FSW-based channels	woman	35 years or more	living with partner / married	higher	you are poor	very satisfactory	never tested before (first-time testers)	not at all exposed	partners of opposite sex only	1 to 2 partners	no	no	between 20 and 40 min	no	very simple	very easy	totally satisfied	health professional	primary distribution	yes	never
61	Mali	Calls initiated by the participant through the hotline	not eligible: leaflet number not valid	NA	NA	NA	35 years or more	NA	NA	NA	NA	NA	NA	NA	DK-R	NA	NA	NA	NA	NA	NA	NA	NA	NA	NA	refusal
62	Mali	Calls initiated by the participant through the hotline	questionnaires completed	FSW clinics	FSW-based channels	woman	25-34 years	single	none / primary	you are very poor	very satisfactory	never tested before (first-time testers)	not at all exposed	partners of opposite sex only	1 to 2 partners	no	no	between 20 and 40 min	no	very simple	very easy	totally satisfied	community agent / peer-educator	primary distribution	yes	never
63	Mali	Calls initiated by the participant through the hotline	questionnaires completed	outreach activities prioritising FSW	FSW-based channels	woman	25-34 years	single	none / primary	you are comfortable	very satisfactory	12 months or more	highly exposed	never had sex	0 partner	no	no	between 20 and 40 min	no	very simple	easy	totally satisfied	community agent / peer-educator	primary distribution	no	did not have sex
64	Mali	Calls initiated by the participant through the hotline	questionnaires completed	FSW clinics	FSW-based channels	woman	25-34 years	living with partner / married	higher	you are poor	unsatisfactory	never tested before (first-time testers)	somewhat exposed	partners of same sex only	3 to 6 partners	no	no	between 20 and 40 min	no	very simple	very easy	totally satisfied	community agent / peer-educator	primary distribution	yes	occasionally
65	Mali	Calls initiated by the participant through the hotline	questionnaires completed	STI consultations	Other delivery channels	man	25-34 years	living with partner / married	higher	your income is enough	very satisfactory	never tested before (first-time testers)	not at all exposed	partners of same sex only	7 partners or more	no	no	between 20 and 40 min	no	very simple	very easy	totally satisfied	health professional	primary distribution	yes	never
66	Mali	Calls initiated by the participant through the hotline	questionnaires completed	outreach activities prioritising FSW	FSW-based channels	woman	35 years or more	single	secondary	you are comfortable	very satisfactory	less than 12 months	not at all exposed	partners of opposite sex only	DK-R	no	no	between 20 and 40 min	no	not at all simple	not at all easy	totally satisfied	community agent / peer-educator	primary distribution	no	always
67	Mali	Calls initiated by the participant through the hotline	questionnaires completed	outreach activities prioritising FSW	FSW-based channels	woman	25-34 years	single	secondary	you are poor	very satisfactory	less than 12 months	not at all exposed	partners of opposite sex only	7 partners or more	no	no	between 20 and 40 min	no	very simple	very easy	totally satisfied	community agent / peer-educator	primary distribution	no	always
68	Mali	Calls initiated by the participant through the hotline	questionnaires completed	FSW clinics	FSW-based channels	man	25-34 years	living with partner / married	secondary	you are poor	very satisfactory	never tested before (first-time testers)	not at all exposed	partners of opposite sex only	1 to 2 partners	no	no	between 20 and 40 min	no	very simple	easy	totally satisfied	sexual partner	secondary distribution	yes	always
69	Mali	Calls initiated by the participant through the hotline	questionnaires completed	FSW clinics	FSW-based channels	man	25-34 years	living with partner / married	higher	you are poor	very satisfactory	less than 12 months	not at all exposed	partners of opposite sex only	1 to 2 partners	no	no	between 20 and 40 min	no	very simple	very easy	totally satisfied	health professional	primary distribution	no	occasionally
70	Mali	Calls initiated by the participant through the hotline	questionnaires completed	STI consultations	Other delivery channels	woman	35 years or more	living with partner / married	secondary	you are poor	unsatisfactory	never tested before (first-time testers)	somewhat exposed	partners of opposite sex only	3 to 6 partners	no	no	between 20 and 40 min	no	very simple	easy	totally satisfied	sexual partner	secondary distribution	yes	occasionally
71	Mali	Calls initiated by the participant through the hotline	not eligible: leaflet number not valid	NA	NA	NA	25-34 years	NA	NA	NA	NA	NA	NA	NA	DK-R	NA	NA	NA	NA	NA	NA	NA	NA	NA	NA	refusal
72	Mali	Calls initiated by the participant through the hotline	questionnaires completed	FSW clinics	FSW-based channels	woman	35 years or more	single	secondary	you are comfortable	quite satisfactory	less than 12 months	not at all exposed	partners of opposite sex only	1 to 2 partners	no	no	between 20 and 40 min	no	very simple	not easy	totally satisfied	community agent / peer-educator	primary distribution	no	always
73	Mali	Calls initiated by the participant through the hotline	questionnaires completed	FSW clinics	FSW-based channels	man	24 years or less	single	none / primary	you are very poor	very satisfactory	never tested before (first-time testers)	not at all exposed	partners of opposite sex only	1 to 2 partners	no	no	between 20 and 40 min	no	very simple	very easy	totally satisfied	friend	secondary distribution	yes	occasionally
74	Mali	Calls initiated by the participant through the hotline	questionnaires completed	outreach activities prioritising FSW	FSW-based channels	woman	25-34 years	single	secondary	you are poor	unsatisfactory	never tested before (first-time testers)	not at all exposed	partners of opposite sex only	DK-R	no	no	between 20 and 40 min	no	very simple	easy	totally satisfied	health professional	primary distribution	yes	always
75	Mali	Calls initiated by the participant through the hotline	questionnaires completed	outreach activities prioritising FSW	FSW-based channels	man	24 years or less	living with partner / married	secondary	your income is enough	very satisfactory	12 months or more	somewhat exposed	partners of opposite sex only	1 to 2 partners	no	no	between 20 and 40 min	no	very simple	very easy	totally satisfied	community agent / peer-educator	primary distribution	no	never
76	Mali	Calls initiated by the participant through the hotline	questionnaires completed	outreach activities prioritising FSW	FSW-based channels	man	24 years or less	living with partner / married	secondary	your income is enough	very satisfactory	never tested before (first-time testers)	not at all exposed	both men and women	7 partners or more	no	no	between 20 and 40 min	no	very simple	very easy	totally satisfied	health professional	primary distribution	yes	never
77	Mali	Calls initiated by the participant through the hotline	not eligible: leaflet number not valid	NA	NA	NA	25-34 years	NA	NA	NA	NA	NA	NA	NA	DK-R	NA	NA	NA	NA	NA	NA	NA	NA	NA	NA	refusal
78	Mali	Calls initiated by the participant through the hotline	questionnaires completed	FSW clinics	FSW-based channels	woman	24 years or less	living with partner / married	none / primary	your income is enough	very satisfactory	never tested before (first-time testers)	not at all exposed	partners of opposite sex only	1 to 2 partners	no	no	under 20 min	no	simple	easy	totally satisfied	health professional	primary distribution	yes	never
79	Mali	Calls initiated by the participant through the hotline	questionnaires completed	FSW clinics	FSW-based channels	man	25-34 years	living with partner / married	secondary	you are poor	very satisfactory	never tested before (first-time testers)	somewhat exposed	partners of same sex only	1 to 2 partners	no	no	under 20 min	no	very simple	very easy	totally satisfied	health professional	primary distribution	yes	never
80	Mali	Calls initiated by the participant through the hotline	questionnaires completed	FSW clinics	FSW-based channels	woman	25-34 years	living with partner / married	secondary	you are comfortable	very satisfactory	12 months or more	highly exposed	partners of opposite sex only	1 to 2 partners	no	no	under 20 min	no	not at all simple	easy	totally satisfied	community agent / peer-educator	primary distribution	no	never
81	Mali	Calls initiated by the participant through the hotline	not eligible: leaflet number not valid	NA	NA	NA	25-34 years	NA	NA	NA	NA	NA	NA	NA	DK-R	NA	NA	NA	NA	NA	NA	NA	NA	NA	NA	refusal
82	Mali	Calls initiated by the participant through the hotline	questionnaires completed	FSW clinics	FSW-based channels	man	25-34 years	single	secondary	you are poor	very satisfactory	12 months or more	not at all exposed	partners of opposite sex only	3 to 6 partners	no	no	between 20 and 40 min	no	very simple	very easy	totally satisfied	health professional	primary distribution	no	occasionally
83	Mali	Calls initiated by the participant through the hotline	questionnaires completed	FSW clinics	FSW-based channels	woman	24 years or less	living with partner / married	none / primary	you are comfortable	very satisfactory	never tested before (first-time testers)	not at all exposed	partners of opposite sex only	1 to 2 partners	no	no	do not know	no	very simple	very easy	totally satisfied	community agent / peer-educator	primary distribution	yes	never
84	Mali	Calls initiated by the participant through the hotline	questionnaires completed	outreach activities prioritising FSW	FSW-based channels	woman	25-34 years	divorced / separated / widowed	secondary	you are poor	very satisfactory	never tested before (first-time testers)	somewhat exposed	partners of opposite sex only	3 to 6 partners	no	no	between 20 and 40 min	no	very simple	easy	totally satisfied	community agent / peer-educator	primary distribution	yes	never
85	Mali	Calls initiated by the participant through the hotline	questionnaires completed	FSW clinics	FSW-based channels	woman	24 years or less	living with partner / married	higher	your income is enough	very satisfactory	12 months or more	not at all exposed	partners of opposite sex only	1 to 2 partners	no	no	under 20 min	no	simple	very easy	totally satisfied	community agent / peer-educator	primary distribution	no	never
86	Mali	Calls initiated by the participant through the hotline	questionnaires completed	outreach activities prioritising FSW	FSW-based channels	man	24 years or less	living with partner / married	higher	your income is enough	quite satisfactory	less than 12 months	highly exposed	partners of opposite sex only	1 to 2 partners	no	no	between 20 and 40 min	no	very simple	very easy	totally satisfied	health professional	primary distribution	no	never
87	Mali	Calls initiated by the participant through the hotline	questionnaires completed	FSW clinics	FSW-based channels	woman	25-34 years	living with partner / married	none / primary	your income is enough	very satisfactory	never tested before (first-time testers)	somewhat exposed	partners of opposite sex only	1 to 2 partners	no	no	under 20 min	no	very simple	very easy	totally satisfied	health professional	primary distribution	yes	never
88	Mali	Calls initiated by the participant through the hotline	questionnaires completed	FSW clinics	FSW-based channels	woman	25-34 years	living with partner / married	none / primary	your income is enough	very satisfactory	less than 12 months	somewhat exposed	partners of opposite sex only	1 to 2 partners	no	no	under 20 min	no	very simple	not easy	totally satisfied	community agent / peer-educator	primary distribution	no	never
89	Mali	Calls initiated by the participant through the hotline	not eligible: leaflet number not valid	NA	NA	NA	35 years or more	NA	NA	NA	NA	NA	NA	NA	DK-R	NA	NA	NA	NA	NA	NA	NA	NA	NA	NA	refusal
90	Mali	Calls initiated by the participant through the hotline	questionnaires completed	FSW clinics	FSW-based channels	man	25-34 years	single	higher	you are very poor	very satisfactory	less than 12 months	highly exposed	partners of same sex only	DK-R	no	no	under 20 min	no	very simple	easy	totally satisfied	health professional	primary distribution	no	occasionally
91	Mali	Calls initiated by the participant through the hotline	questionnaires completed	FSW clinics	FSW-based channels	woman	25-34 years	living with partner / married	none / primary	you are poor	very satisfactory	never tested before (first-time testers)	somewhat exposed	partners of opposite sex only	1 to 2 partners	no	no	under 20 min	no	very simple	very easy	totally satisfied	health professional	primary distribution	yes	never
92	Mali	Calls initiated by the participant through the hotline	questionnaires completed	FSW clinics	FSW-based channels	woman	24 years or less	single	none / primary	your income is enough	very satisfactory	never tested before (first-time testers)	not at all exposed	partners of same sex only	1 to 2 partners	no	no	between 20 and 40 min	no	very simple	very easy	totally satisfied	community agent / peer-educator	primary distribution	yes	always
93	Côte d'Ivoire	Calls initiated by the participant through the hotline	not eligible: leaflet number not valid	NA	NA	NA	24 years or less	NA	NA	NA	NA	NA	NA	NA	DK-R	NA	NA	NA	NA	NA	NA	NA	NA	NA	NA	refusal
94	Mali	Calls initiated by the participant through the hotline	questionnaires completed	FSW clinics	FSW-based channels	woman	25-34 years	single	none / primary	you are very poor	very satisfactory	never tested before (first-time testers)	somewhat exposed	partners of opposite sex only	1 to 2 partners	no	no	between 20 and 40 min	no	very simple	very easy	totally satisfied	community agent / peer-educator	primary distribution	yes	occasionally
95	Mali	Calls initiated by the participant through the hotline	not eligible: leaflet number not valid	NA	NA	NA	24 years or less	NA	NA	NA	NA	NA	NA	NA	DK-R	NA	NA	NA	NA	NA	NA	NA	NA	NA	NA	refusal
96	Mali	Calls initiated by the participant through the hotline	questionnaires completed	FSW clinics	FSW-based channels	man	24 years or less	single	secondary	you are poor	very satisfactory	less than 12 months	somewhat exposed	partners of opposite sex only	1 to 2 partners	no	no	under 20 min	no	very simple	very easy	totally satisfied	community agent / peer-educator	primary distribution	no	always
97	Mali	Calls initiated by the participant through the hotline	questionnaires completed	FSW clinics	FSW-based channels	woman	25-34 years	single	secondary	your income is enough	very satisfactory	less than 12 months	not at all exposed	partners of opposite sex only	DK-R	no	no	under 20 min	no	very simple	very easy	totally satisfied	health professional	primary distribution	no	never
98	Mali	Calls initiated by the participant through the hotline	questionnaires completed	outreach activities prioritising FSW	FSW-based channels	woman	35 years or more	single	secondary	you are poor	quite satisfactory	12 months or more	not at all exposed	partners of opposite sex only	7 partners or more	no	no	between 20 and 40 min	no	very simple	easy	totally satisfied	community agent / peer-educator	primary distribution	no	occasionally
99	Mali	Calls initiated by the participant through the hotline	questionnaires completed	outreach activities prioritising FSW	FSW-based channels	man	24 years or less	living with partner / married	higher	your income is enough	very satisfactory	never tested before (first-time testers)	not at all exposed	both men and women	3 to 6 partners	no	no	between 20 and 40 min	no	very simple	very easy	totally satisfied	community agent / peer-educator	primary distribution	yes	always
100	Mali	Calls initiated by the participant through the hotline	questionnaires completed	outreach activities prioritising FSW	FSW-based channels	man	24 years or less	single	secondary	you are poor	very satisfactory	never tested before (first-time testers)	not at all exposed	partners of same sex only	1 to 2 partners	no	no	between 20 and 40 min	no	very simple	very easy	totally satisfied	health professional	primary distribution	yes	occasionally
101	Mali	Calls initiated by the participant through the hotline	questionnaires completed	outreach activities prioritising FSW	FSW-based channels	man	24 years or less	single	secondary	you are poor	very satisfactory	less than 12 months	highly exposed	never had sex	0 partner	no	no	between 20 and 40 min	no	simple	easy	totally satisfied	community agent / peer-educator	primary distribution	no	did not have sex
102	Mali	Calls initiated by the participant through the hotline	questionnaires completed	outreach activities prioritising FSW	FSW-based channels	man	24 years or less	single	higher	your income is enough	quite satisfactory	less than 12 months	not at all exposed	partners of opposite sex only	1 to 2 partners	no	no	under 20 min	no	simple	easy	partially satisfied	community agent / peer-educator	primary distribution	no	always
103	Mali	Calls initiated by the participant through the hotline	questionnaires completed	FSW clinics	FSW-based channels	woman	25-34 years	living with partner / married	none / primary	your income is enough	very satisfactory	never tested before (first-time testers)	not at all exposed	partners of opposite sex only	1 to 2 partners	no	no	under 20 min	no	simple	very easy	totally satisfied	community agent / peer-educator	primary distribution	yes	never
104	Mali	Calls initiated by the participant through the hotline	questionnaires completed	outreach activities prioritising FSW	FSW-based channels	woman	25-34 years	single	secondary	your income is enough	very satisfactory	less than 12 months	somewhat exposed	partners of opposite sex only	DK-R	no	no	between 20 and 40 min	no	very simple	very easy	totally satisfied	community agent / peer-educator	primary distribution	no	occasionally
105	Mali	Calls initiated by the participant through the hotline	questionnaires completed	FSW clinics	FSW-based channels	woman	25-34 years	living with partner / married	none / primary	you are poor	quite satisfactory	12 months or more	somewhat exposed	partners of opposite sex only	1 to 2 partners	no	no	do not know	no	very simple	easy	totally satisfied	community agent / peer-educator	primary distribution	no	never
106	Mali	Calls initiated by the participant through the hotline	not eligible: leaflet number not valid	NA	NA	NA	35 years or more	NA	NA	NA	NA	NA	NA	NA	DK-R	NA	NA	NA	NA	NA	NA	NA	NA	NA	NA	refusal
107	Mali	Calls initiated by the participant through the hotline	questionnaires completed	outreach activities prioritising FSW	FSW-based channels	man	35 years or more	living with partner / married	higher	your income is enough	very satisfactory	less than 12 months	not at all exposed	partners of opposite sex only	1 to 2 partners	no	no	between 20 and 40 min	no	very simple	very easy	totally satisfied	community agent / peer-educator	primary distribution	no	never
108	Mali	Calls initiated by the participant through the hotline	questionnaires completed	outreach activities prioritising FSW	FSW-based channels	man	25-34 years	living with partner / married	secondary	you are comfortable	very satisfactory	12 months or more	not at all exposed	partners of opposite sex only	1 to 2 partners	no	no	between 20 and 40 min	no	very simple	very easy	totally satisfied	community agent / peer-educator	primary distribution	no	never
109	Mali	Calls initiated by the participant through the hotline	questionnaires completed	FSW clinics	FSW-based channels	woman	35 years or more	living with partner / married	none / primary	your income is enough	quite satisfactory	never tested before (first-time testers)	somewhat exposed	partners of opposite sex only	1 to 2 partners	no	no	do not know	no	very simple	very easy	totally satisfied	community agent / peer-educator	primary distribution	yes	never
110	Mali	Calls initiated by the participant through the hotline	not eligible: leaflet number not valid	NA	NA	NA	24 years or less	NA	NA	NA	NA	NA	NA	NA	DK-R	NA	NA	NA	NA	NA	NA	NA	NA	NA	NA	refusal
111	Mali	Calls initiated by the participant through the hotline	questionnaires completed	FSW clinics	FSW-based channels	woman	24 years or less	living with partner / married	secondary	you are poor	quite satisfactory	never tested before (first-time testers)	not at all exposed	partners of opposite sex only	1 to 2 partners	no	no	under 20 min	no	simple	easy	partially satisfied	community agent / peer-educator	primary distribution	yes	never
112	Mali	Calls initiated by the participant through the hotline	questionnaires completed	FSW clinics	FSW-based channels	woman	35 years or more	living with partner / married	secondary	your income is enough	very satisfactory	less than 12 months	not at all exposed	partners of opposite sex only	1 to 2 partners	no	no	under 20 min	no	very simple	very easy	totally satisfied	community agent / peer-educator	primary distribution	no	never
113	Mali	Calls initiated by the participant through the hotline	questionnaires completed	FSW clinics	FSW-based channels	woman	25-34 years	living with partner / married	none / primary	you are poor	unsatisfactory	12 months or more	somewhat exposed	partners of opposite sex only	1 to 2 partners	no	no	under 20 min	no	very simple	very easy	partially satisfied	community agent / peer-educator	primary distribution	no	never
114	Mali	Calls initiated by the participant through the hotline	questionnaires completed	FSW clinics	FSW-based channels	man	35 years or more	living with partner / married	secondary	you are comfortable	very satisfactory	never tested before (first-time testers)	not at all exposed	partners of opposite sex only	1 to 2 partners	no	no	between 20 and 40 min	no	very simple	easy	totally satisfied	sexual partner	secondary distribution	yes	never
115	Mali	Calls initiated by the participant through the hotline	not eligible: leaflet number not valid	NA	NA	NA	25-34 years	NA	NA	NA	NA	NA	NA	NA	DK-R	NA	NA	NA	NA	NA	NA	NA	NA	NA	NA	refusal
116	Mali	Calls initiated by the participant through the hotline	questionnaires completed	outreach activities prioritising FSW	FSW-based channels	man	25-34 years	single	higher	you are poor	very satisfactory	never tested before (first-time testers)	not at all exposed	partners of opposite sex only	1 to 2 partners	no	no	between 20 and 40 min	no	very simple	very easy	totally satisfied	health professional	primary distribution	yes	never
117	Mali	Calls initiated by the participant through the hotline	questionnaires completed	FSW clinics	FSW-based channels	woman	25-34 years	living with partner / married	none / primary	your income is enough	very satisfactory	never tested before (first-time testers)	not at all exposed	partners of opposite sex only	1 to 2 partners	no	no	under 20 min	no	very simple	very easy	totally satisfied	community agent / peer-educator	primary distribution	yes	never
118	Mali	Calls initiated by the participant through the hotline	questionnaires completed	FSW clinics	FSW-based channels	woman	24 years or less	single	secondary	you are poor	very satisfactory	less than 12 months	highly exposed	partners of opposite sex only	1 to 2 partners	no	no	under 20 min	no	very simple	very easy	totally satisfied	community agent / peer-educator	primary distribution	no	never
119	Mali	Calls initiated by the participant through the hotline	questionnaires completed	outreach activities prioritising FSW	FSW-based channels	man	35 years or more	living with partner / married	higher	your income is enough	very satisfactory	never tested before (first-time testers)	not at all exposed	partners of opposite sex only	1 to 2 partners	no	no	between 20 and 40 min	no	very simple	very easy	totally satisfied	community agent / peer-educator	primary distribution	yes	never
120	Mali	Calls initiated by the participant through the hotline	questionnaires completed	FSW clinics	FSW-based channels	man	24 years or less	living with partner / married	secondary	you are poor	very satisfactory	less than 12 months	highly exposed	partners of opposite sex only	1 to 2 partners	no	no	under 20 min	no	very simple	very easy	totally satisfied	community agent / peer-educator	primary distribution	no	occasionally
121	Mali	Calls initiated by the participant through the hotline	questionnaires completed	outreach activities prioritising FSW	FSW-based channels	woman	24 years or less	living with partner / married	secondary	your income is enough	very satisfactory	never tested before (first-time testers)	not at all exposed	partners of opposite sex only	1 to 2 partners	no	no	more than 40 min	no	very simple	very easy	totally satisfied	health professional	primary distribution	yes	never
122	Mali	Calls initiated by the participant through the hotline	not eligible: leaflet number not valid	NA	NA	NA	25-34 years	NA	NA	NA	NA	NA	NA	NA	DK-R	NA	NA	NA	NA	NA	NA	NA	NA	NA	NA	refusal
123	Mali	Calls initiated by the participant through the hotline	questionnaires completed	outreach activities prioritising FSW	FSW-based channels	man	25-34 years	living with partner / married	higher	you are comfortable	very satisfactory	never tested before (first-time testers)	not at all exposed	partners of opposite sex only	1 to 2 partners	no	no	between 20 and 40 min	no	very simple	very easy	totally satisfied	community agent / peer-educator	primary distribution	yes	never
124	Mali	Calls initiated by the participant through the hotline	questionnaires completed	outreach activities prioritising FSW	FSW-based channels	woman	25-34 years	living with partner / married	secondary	your income is enough	very satisfactory	less than 12 months	highly exposed	partners of opposite sex only	7 partners or more	no	no	between 20 and 40 min	no	very simple	very easy	totally satisfied	community agent / peer-educator	primary distribution	no	always
125	Mali	Calls initiated by the participant through the hotline	not eligible: leaflet number not valid	NA	NA	NA	25-34 years	NA	NA	NA	NA	NA	NA	NA	DK-R	NA	NA	NA	NA	NA	NA	NA	NA	NA	NA	refusal
126	Mali	Calls initiated by the participant through the hotline	not eligible: leaflet number not valid	NA	NA	NA	24 years or less	NA	NA	NA	NA	NA	NA	NA	DK-R	NA	NA	NA	NA	NA	NA	NA	NA	NA	NA	refusal
127	Mali	Calls initiated by the participant through the hotline	not eligible: leaflet number not valid	NA	NA	NA	24 years or less	NA	NA	NA	NA	NA	NA	NA	DK-R	NA	NA	NA	NA	NA	NA	NA	NA	NA	NA	refusal
128	Mali	Calls initiated by the participant through the hotline	not eligible: leaflet number not valid	NA	NA	NA	24 years or less	NA	NA	NA	NA	NA	NA	NA	DK-R	NA	NA	NA	NA	NA	NA	NA	NA	NA	NA	refusal
129	Mali	Calls initiated by the participant through the hotline	questionnaires completed	outreach activities prioritising FSW	FSW-based channels	woman	35 years or more	living with partner / married	secondary	your income is enough	unsatisfactory	less than 12 months	not at all exposed	partners of opposite sex only	1 to 2 partners	no	no	between 20 and 40 min	no	very simple	very easy	totally satisfied	health professional	primary distribution	no	never
130	Mali	Calls initiated by the participant through the hotline	not eligible: leaflet number not valid	NA	NA	NA	25-34 years	NA	NA	NA	NA	NA	NA	NA	DK-R	NA	NA	NA	NA	NA	NA	NA	NA	NA	NA	refusal
131	Mali	Calls initiated by the participant through the hotline	questionnaires completed	FSW clinics	FSW-based channels	man	25-34 years	living with partner / married	higher	you are poor	quite satisfactory	12 months or more	somewhat exposed	partners of opposite sex only	1 to 2 partners	no	no	between 20 and 40 min	no	very simple	easy	totally satisfied	community agent / peer-educator	primary distribution	no	always
132	Mali	Calls initiated by the participant through the hotline	not eligible: leaflet number not valid	NA	NA	NA	24 years or less	NA	NA	NA	NA	NA	NA	NA	DK-R	NA	NA	NA	NA	NA	NA	NA	NA	NA	NA	refusal
133	Mali	Calls initiated by the participant through the hotline	not eligible: leaflet number not valid	NA	NA	NA	24 years or less	NA	NA	NA	NA	NA	NA	NA	DK-R	NA	NA	NA	NA	NA	NA	NA	NA	NA	NA	refusal
134	Mali	Calls initiated by the participant through the hotline	questionnaires completed	outreach activities prioritising FSW	FSW-based channels	woman	24 years or less	single	secondary	your income is enough	very satisfactory	less than 12 months	not at all exposed	never had sex	0 partner	no	no	between 20 and 40 min	no	very simple	easy	partially satisfied	community agent / peer-educator	primary distribution	no	did not have sex
135	Mali	Calls initiated by the participant through the hotline	questionnaires completed	FSW clinics	FSW-based channels	woman	25-34 years	living with partner / married	none / primary	you are poor	very satisfactory	12 months or more	not at all exposed	partners of opposite sex only	1 to 2 partners	no	no	under 20 min	no	very simple	very easy	partially satisfied	community agent / peer-educator	primary distribution	no	never
136	Mali	Calls initiated by the participant through the hotline	questionnaires completed	outreach activities prioritising FSW	FSW-based channels	woman	24 years or less	single	secondary	you are poor	very satisfactory	less than 12 months	somewhat exposed	partners of same sex only	1 to 2 partners	no	no	between 20 and 40 min	no	very simple	easy	totally satisfied	community agent / peer-educator	primary distribution	no	never
137	Mali	Calls initiated by the participant through the hotline	not recontactable after appointment	NA	NA	NA	25-34 years	NA	NA	NA	NA	NA	NA	NA	DK-R	no	NA	NA	NA	NA	NA	NA	community agent / peer-educator	primary distribution	NA	refusal
138	Mali	Calls initiated by the participant through the hotline	not eligible: leaflet number not valid	NA	NA	NA	24 years or less	NA	NA	NA	NA	NA	NA	NA	DK-R	NA	NA	NA	NA	NA	NA	NA	NA	NA	NA	refusal
139	Mali	Calls initiated by the participant through the hotline	questionnaires completed	outreach activities prioritising FSW	FSW-based channels	man	25-34 years	single	secondary	you are very poor	very satisfactory	never tested before (first-time testers)	not at all exposed	partners of same sex only	1 to 2 partners	no	no	between 20 and 40 min	no	very simple	easy	totally satisfied	sexual partner	secondary distribution	yes	occasionally
140	Mali	Calls initiated by the participant through the hotline	questionnaires completed	outreach activities prioritising FSW	FSW-based channels	man	25-34 years	living with partner / married	secondary	your income is enough	very satisfactory	12 months or more	highly exposed	both men and women	7 partners or more	no	no	between 20 and 40 min	no	simple	easy	totally satisfied	health professional	primary distribution	no	occasionally
141	Mali	Calls initiated by the participant through the hotline	questionnaires completed	FSW clinics	FSW-based channels	man	24 years or less	single	higher	you are very poor	very satisfactory	never tested before (first-time testers)	highly exposed	partners of opposite sex only	1 to 2 partners	no	no	under 20 min	no	very simple	very easy	totally satisfied	community agent / peer-educator	primary distribution	yes	always
142	Mali	Calls initiated by the participant through the hotline	questionnaires completed	outreach activities prioritising FSW	FSW-based channels	woman	24 years or less	living with partner / married	higher	your income is enough	very satisfactory	never tested before (first-time testers)	not at all exposed	partners of opposite sex only	1 to 2 partners	no	no	under 20 min	no	very simple	easy	totally satisfied	community agent / peer-educator	primary distribution	yes	never
143	Mali	Calls initiated by the participant through the hotline	questionnaires completed	outreach activities prioritising MSM	MSM-based channels	man	24 years or less	single	secondary	your income is enough	very satisfactory	never tested before (first-time testers)	not at all exposed	never had sex	0 partner	no	no	between 20 and 40 min	no	very simple	very easy	totally satisfied	community agent / peer-educator	primary distribution	yes	did not have sex
144	Mali	Calls initiated by the participant through the hotline	not eligible: leaflet number not valid	NA	NA	NA	25-34 years	NA	NA	NA	NA	NA	NA	NA	DK-R	NA	NA	NA	NA	NA	NA	NA	NA	NA	NA	refusal
145	Mali	Calls initiated by the participant through the hotline	questionnaires completed	outreach activities prioritising FSW	FSW-based channels	man	24 years or less	single	none / primary	you are very poor	unsatisfactory	less than 12 months	highly exposed	DK-R	DK-R	no	no	between 20 and 40 min	no	very simple	easy	totally satisfied	friend	secondary distribution	no	refusal
146	Mali	Calls initiated by the participant through the hotline	questionnaires completed	FSW clinics	FSW-based channels	woman	24 years or less	single	none / primary	you are poor	unsatisfactory	less than 12 months	somewhat exposed	partners of opposite sex only	7 partners or more	no	no	between 20 and 40 min	no	very simple	very easy	totally satisfied	community agent / peer-educator	primary distribution	no	always
147	Mali	Calls initiated by the participant through the hotline	questionnaires completed	FSW clinics	FSW-based channels	man	24 years or less	single	none / primary	your income is enough	very satisfactory	never tested before (first-time testers)	somewhat exposed	partners of opposite sex only	7 partners or more	no	no	between 20 and 40 min	no	very simple	very easy	totally satisfied	friend	secondary distribution	yes	always
148	Mali	Calls initiated by the participant through the hotline	questionnaires completed	outreach activities prioritising FSW	FSW-based channels	man	24 years or less	living with partner / married	secondary	your income is enough	very satisfactory	never tested before (first-time testers)	not at all exposed	partners of opposite sex only	1 to 2 partners	no	no	do not know	no	simple	very easy	totally satisfied	community agent / peer-educator	primary distribution	yes	never
149	Mali	Calls initiated by the participant through the hotline	not eligible: leaflet number not valid	NA	NA	NA	24 years or less	NA	NA	NA	NA	NA	NA	NA	DK-R	NA	NA	NA	NA	NA	NA	NA	NA	NA	NA	refusal
150	Mali	Calls initiated by the participant through the hotline	questionnaires completed	FSW clinics	FSW-based channels	man	25-34 years	living with partner / married	secondary	you are very poor	very satisfactory	never tested before (first-time testers)	somewhat exposed	partners of opposite sex only	1 to 2 partners	no	no	between 20 and 40 min	no	very simple	very easy	totally satisfied	sexual partner	secondary distribution	yes	always
151	Mali	Calls initiated by the participant through the hotline	questionnaires completed	outreach activities prioritising FSW	FSW-based channels	woman	35 years or more	divorced / separated / widowed	none / primary	you are poor	very satisfactory	less than 12 months	somewhat exposed	partners of opposite sex only	7 partners or more	no	no	between 20 and 40 min	no	simple	easy	totally satisfied	community agent / peer-educator	primary distribution	no	always
152	Mali	Calls initiated by the participant through the hotline	questionnaires completed	outreach activities prioritising FSW	FSW-based channels	man	24 years or less	single	higher	you are very poor	very satisfactory	never tested before (first-time testers)	not at all exposed	partners of opposite sex only	3 to 6 partners	no	no	between 20 and 40 min	no	simple	easy	totally satisfied	community agent / peer-educator	primary distribution	yes	occasionally
153	Mali	Calls initiated by the participant through the hotline	questionnaires completed	outreach activities prioritising FSW	FSW-based channels	man	24 years or less	single	secondary	you are poor	very satisfactory	never tested before (first-time testers)	somewhat exposed	partners of opposite sex only	3 to 6 partners	no	no	under 20 min	no	simple	easy	totally satisfied	community agent / peer-educator	primary distribution	yes	occasionally
154	Mali	Calls initiated by the participant through the hotline	not eligible: leaflet number not valid	NA	NA	NA	24 years or less	NA	NA	NA	NA	NA	NA	NA	DK-R	NA	NA	NA	NA	NA	NA	NA	NA	NA	NA	refusal
155	Mali	Calls initiated by the participant through the hotline	questionnaires completed	outreach activities prioritising FSW	FSW-based channels	man	24 years or less	divorced / separated / widowed	secondary	you are very poor	unsatisfactory	never tested before (first-time testers)	somewhat exposed	partners of opposite sex only	1 to 2 partners	no	no	between 20 and 40 min	no	very simple	very easy	totally satisfied	friend	secondary distribution	yes	occasionally
156	Mali	Calls initiated by the participant through the hotline	questionnaires completed	outreach activities prioritising FSW	FSW-based channels	woman	25-34 years	living with partner / married	secondary	you are poor	unsatisfactory	12 months or more	somewhat exposed	partners of opposite sex only	1 to 2 partners	no	no	between 20 and 40 min	no	simple	very easy	totally satisfied	community agent / peer-educator	primary distribution	no	never
157	Mali	Calls initiated by the participant through the hotline	questionnaires completed	FSW clinics	FSW-based channels	woman	25-34 years	living with partner / married	none / primary	you are poor	very satisfactory	never tested before (first-time testers)	not at all exposed	partners of opposite sex only	1 to 2 partners	no	no	do not know	no	simple	easy	totally satisfied	community agent / peer-educator	primary distribution	yes	never
158	Mali	Calls initiated by the participant through the hotline	not eligible: leaflet number not valid	NA	NA	NA	24 years or less	NA	NA	NA	NA	NA	NA	NA	DK-R	NA	NA	NA	NA	NA	NA	NA	NA	NA	NA	refusal
159	Mali	Calls initiated by the participant through the hotline	questionnaires completed	outreach activities prioritising MSM	MSM-based channels	man	25-34 years	single	secondary	you are poor	very satisfactory	less than 12 months	somewhat exposed	both men and women	7 partners or more	no	no	between 20 and 40 min	no	very simple	easy	totally satisfied	community agent / peer-educator	primary distribution	no	always
160	Mali	Calls initiated by the participant through the hotline	questionnaires completed	outreach activities prioritising FSW	FSW-based channels	woman	25-34 years	single	none / primary	you are very poor	very satisfactory	never tested before (first-time testers)	somewhat exposed	partners of opposite sex only	1 to 2 partners	no	no	between 20 and 40 min	no	very simple	very easy	totally satisfied	community agent / peer-educator	primary distribution	yes	occasionally
161	Mali	Calls initiated by the participant through the hotline	questionnaires completed	FSW clinics	FSW-based channels	man	24 years or less	single	higher	you are very poor	very satisfactory	less than 12 months	highly exposed	partners of opposite sex only	3 to 6 partners	no	no	under 20 min	no	very simple	very easy	totally satisfied	community agent / peer-educator	primary distribution	no	always
162	Mali	Calls initiated by the participant through the hotline	questionnaires completed	outreach activities prioritising FSW	FSW-based channels	woman	25-34 years	single	secondary	your income is enough	very satisfactory	less than 12 months	not at all exposed	partners of opposite sex only	1 to 2 partners	no	no	between 20 and 40 min	no	simple	easy	totally satisfied	community agent / peer-educator	primary distribution	no	always
163	Mali	Calls initiated by the participant through the hotline	questionnaires completed	FSW clinics	FSW-based channels	man	24 years or less	single	higher	you are very poor	very satisfactory	never tested before (first-time testers)	not at all exposed	partners of opposite sex only	1 to 2 partners	no	no	under 20 min	no	very simple	very easy	totally satisfied	community agent / peer-educator	primary distribution	yes	always
164	Mali	Calls initiated by the participant through the hotline	questionnaires completed	outreach activities prioritising FSW	FSW-based channels	woman	25-34 years	living with partner / married	secondary	you are poor	unsatisfactory	12 months or more	not at all exposed	partners of opposite sex only	1 to 2 partners	no	no	under 20 min	no	very simple	very easy	totally satisfied	community agent / peer-educator	primary distribution	no	never
165	Mali	Calls initiated by the participant through the hotline	questionnaires completed	FSW clinics	FSW-based channels	man	25-34 years	living with partner / married	secondary	you are poor	unsatisfactory	less than 12 months	not at all exposed	partners of opposite sex only	1 to 2 partners	no	no	between 20 and 40 min	no	simple	easy	totally satisfied	community agent / peer-educator	primary distribution	no	occasionally
166	Mali	Calls initiated by the participant through the hotline	questionnaires completed	outreach activities prioritising MSM	MSM-based channels	man	25-34 years	living with partner / married	higher	your income is enough	quite satisfactory	less than 12 months	somewhat exposed	both men and women	1 to 2 partners	no	no	between 20 and 40 min	no	very simple	easy	totally satisfied	community agent / peer-educator	primary distribution	no	never
167	Mali	Calls initiated by the participant through the hotline	questionnaires completed	FSW clinics	FSW-based channels	man	25-34 years	living with partner / married	none / primary	you are comfortable	very satisfactory	never tested before (first-time testers)	somewhat exposed	partners of opposite sex only	1 to 2 partners	no	no	between 20 and 40 min	no	very simple	very easy	totally satisfied	community agent / peer-educator	primary distribution	yes	occasionally
168	Mali	Calls initiated by the participant through the hotline	questionnaires completed	FSW clinics	FSW-based channels	woman	24 years or less	living with partner / married	higher	your income is enough	very satisfactory	less than 12 months	not at all exposed	partners of opposite sex only	1 to 2 partners	no	no	between 20 and 40 min	no	simple	easy	totally satisfied	community agent / peer-educator	primary distribution	no	always
169	Mali	Calls initiated by the participant through the hotline	questionnaires completed	outreach activities prioritising FSW	FSW-based channels	man	24 years or less	living with partner / married	secondary	your income is enough	very satisfactory	never tested before (first-time testers)	somewhat exposed	partners of opposite sex only	1 to 2 partners	no	no	between 20 and 40 min	no	very simple	very easy	totally satisfied	community agent / peer-educator	primary distribution	yes	never
170	Mali	Calls initiated by the participant through the hotline	not eligible: leaflet number not valid	NA	NA	NA	24 years or less	NA	NA	NA	NA	NA	NA	NA	DK-R	NA	NA	NA	NA	NA	NA	NA	NA	NA	NA	refusal
171	Mali	Calls initiated by the participant through the hotline	questionnaires completed	outreach activities prioritising MSM	MSM-based channels	man	24 years or less	living with partner / married	secondary	your income is enough	very satisfactory	never tested before (first-time testers)	not at all exposed	partners of opposite sex only	7 partners or more	no	no	between 20 and 40 min	no	very simple	very easy	totally satisfied	community agent / peer-educator	primary distribution	yes	always
172	Mali	Calls initiated by the participant through the hotline	questionnaires completed	outreach activities prioritising MSM	MSM-based channels	man	25-34 years	single	higher	you are comfortable	very satisfactory	less than 12 months	not at all exposed	both men and women	7 partners or more	no	no	between 20 and 40 min	no	very simple	very easy	totally satisfied	community agent / peer-educator	primary distribution	no	always
173	Mali	Calls initiated by the participant through the hotline	questionnaires completed	outreach activities prioritising FSW	FSW-based channels	woman	25-34 years	living with partner / married	secondary	your income is enough	very satisfactory	less than 12 months	not at all exposed	partners of opposite sex only	1 to 2 partners	no	no	between 20 and 40 min	no	simple	easy	totally satisfied	health professional	primary distribution	no	never
174	Mali	Calls initiated by the participant through the hotline	questionnaires completed	outreach activities prioritising FSW	FSW-based channels	man	25-34 years	single	secondary	you are poor	very satisfactory	never tested before (first-time testers)	not at all exposed	partners of opposite sex only	3 to 6 partners	no	no	do not know	no	very simple	easy	totally satisfied	friend	secondary distribution	yes	never
175	Mali	Calls initiated by the participant through the hotline	questionnaires completed	outreach activities prioritising FSW	FSW-based channels	man	25-34 years	living with partner / married	higher	you are poor	very satisfactory	never tested before (first-time testers)	somewhat exposed	both men and women	7 partners or more	no	no	under 20 min	no	very simple	easy	totally satisfied	sexual partner	secondary distribution	yes	never
176	Mali	Calls initiated by the participant through the hotline	questionnaires completed	FSW clinics	FSW-based channels	man	24 years or less	single	secondary	your income is enough	very satisfactory	never tested before (first-time testers)	highly exposed	partners of opposite sex only	1 to 2 partners	no	no	between 20 and 40 min	no	very simple	easy	totally satisfied	relative	secondary distribution	yes	always
177	Mali	Calls initiated by the participant through the hotline	questionnaires completed	outreach activities prioritising MSM	MSM-based channels	man	25-34 years	single	higher	you are poor	very satisfactory	less than 12 months	highly exposed	both men and women	7 partners or more	no	no	between 20 and 40 min	no	very simple	easy	totally satisfied	community agent / peer-educator	primary distribution	no	occasionally
178	Mali	Calls initiated by the participant through the hotline	not eligible: leaflet number not valid	NA	NA	NA	25-34 years	NA	NA	NA	NA	NA	NA	NA	DK-R	NA	NA	NA	NA	NA	NA	NA	NA	NA	NA	refusal
179	Mali	Calls initiated by the participant through the hotline	not eligible: leaflet number not valid	NA	NA	NA	25-34 years	NA	NA	NA	NA	NA	NA	NA	DK-R	NA	NA	NA	NA	NA	NA	NA	NA	NA	NA	refusal
180	Mali	Calls initiated by the participant through the hotline	questionnaires completed	outreach activities prioritising FSW	FSW-based channels	woman	35 years or more	living with partner / married	higher	your income is enough	unsatisfactory	less than 12 months	highly exposed	partners of opposite sex only	1 to 2 partners	no	no	under 20 min	no	very simple	very easy	totally satisfied	community agent / peer-educator	primary distribution	no	never
181	Mali	Calls initiated by the participant through the hotline	questionnaires completed	outreach activities prioritising FSW	FSW-based channels	woman	25-34 years	living with partner / married	higher	your income is enough	very satisfactory	less than 12 months	highly exposed	never had sex	0 partner	no	no	between 20 and 40 min	no	very simple	very easy	totally satisfied	community agent / peer-educator	primary distribution	no	did not have sex
182	Mali	Calls initiated by the participant through the hotline	questionnaires completed	outreach activities prioritising MSM	MSM-based channels	man	35 years or more	single	higher	you are poor	quite satisfactory	less than 12 months	somewhat exposed	both men and women	3 to 6 partners	no	no	between 20 and 40 min	no	very simple	easy	partially satisfied	community agent / peer-educator	primary distribution	no	always
183	Mali	Calls initiated by the participant through the hotline	questionnaires completed	outreach activities prioritising FSW	FSW-based channels	man	25-34 years	living with partner / married	none / primary	your income is enough	quite satisfactory	12 months or more	not at all exposed	partners of opposite sex only	DK-R	no	no	between 20 and 40 min	no	simple	very easy	totally satisfied	community agent / peer-educator	primary distribution	no	occasionally
184	Mali	Calls initiated by the participant through the hotline	questionnaires completed	outreach activities prioritising FSW	FSW-based channels	woman	24 years or less	single	secondary	you are very poor	quite satisfactory	less than 12 months	somewhat exposed	partners of opposite sex only	DK-R	no	no	between 20 and 40 min	no	very simple	very easy	totally satisfied	community agent / peer-educator	primary distribution	no	always
185	Mali	Calls initiated by the participant through the hotline	not eligible: leaflet number not valid	NA	NA	NA	35 years or more	NA	NA	NA	NA	NA	NA	NA	DK-R	NA	NA	NA	NA	NA	NA	NA	NA	NA	NA	refusal
186	Mali	Calls initiated by the participant through the hotline	questionnaires completed	outreach activities prioritising MSM	MSM-based channels	man	25-34 years	single	higher	you are comfortable	very satisfactory	less than 12 months	highly exposed	both men and women	7 partners or more	no	no	between 20 and 40 min	no	very simple	very easy	totally satisfied	community agent / peer-educator	primary distribution	no	occasionally
187	Côte d'Ivoire	Calls initiated by the participant through the hotline	questionnaires completed	outreach activities prioritising FSW	FSW-based channels	woman	25-34 years	single	secondary	you are comfortable	quite satisfactory	less than 12 months	somewhat exposed	partners of opposite sex only	1 to 2 partners	no	no	between 20 and 40 min	no	simple	easy	totally satisfied	community agent / peer-educator	primary distribution	no	occasionally
188	Mali	Calls initiated by the participant through the hotline	questionnaires completed	outreach activities prioritising MSM	MSM-based channels	man	25-34 years	living with partner / married	secondary	you are comfortable	very satisfactory	never tested before (first-time testers)	somewhat exposed	both men and women	1 to 2 partners	no	no	between 20 and 40 min	no	simple	very easy	totally satisfied	friend	secondary distribution	yes	always
189	Côte d'Ivoire	Calls initiated by the participant through the hotline	not eligible: leaflet number not valid	NA	NA	NA	35 years or more	NA	NA	NA	NA	NA	NA	NA	DK-R	NA	NA	NA	NA	NA	NA	NA	NA	NA	NA	refusal
190	Senegal	Calls initiated by the participant through the hotline	not eligible: leaflet number not valid	NA	NA	NA	24 years or less	NA	NA	NA	NA	NA	NA	NA	DK-R	NA	NA	NA	NA	NA	NA	NA	NA	NA	NA	refusal
191	Mali	Calls initiated by the participant through the hotline	not eligible: leaflet number not valid	NA	NA	NA	25-34 years	NA	NA	NA	NA	NA	NA	NA	DK-R	NA	NA	NA	NA	NA	NA	NA	NA	NA	NA	refusal
192	Senegal	Calls initiated by the participant through the hotline	questionnaires completed	STI consultations	Other delivery channels	woman	25-34 years	single	none / primary	you are poor	very satisfactory	less than 12 months	not at all exposed	partners of opposite sex only	1 to 2 partners	no	no	between 20 and 40 min	no	simple	easy	totally satisfied	health professional	primary distribution	no	always
193	Senegal	Calls initiated by the participant through the hotline	questionnaires completed	STI consultations	Other delivery channels	man	24 years or less	single	higher	you are poor	very satisfactory	12 months or more	not at all exposed	partners of opposite sex only	1 to 2 partners	no	no	between 20 and 40 min	no	very simple	very easy	totally satisfied	health professional	primary distribution	no	occasionally
194	Mali	Calls initiated by the participant through the hotline	questionnaires completed	outreach activities prioritising FSW	FSW-based channels	woman	24 years or less	single	secondary	you are poor	not at all satisfactory	less than 12 months	somewhat exposed	partners of opposite sex only	1 to 2 partners	no	no	between 20 and 40 min	no	simple	easy	totally satisfied	health professional	primary distribution	no	never
195	Mali	Calls initiated by the participant through the hotline	questionnaires completed	outreach activities prioritising FSW	FSW-based channels	man	24 years or less	living with partner / married	higher	you are poor	very satisfactory	never tested before (first-time testers)	somewhat exposed	partners of opposite sex only	1 to 2 partners	no	no	between 20 and 40 min	no	very simple	easy	partially satisfied	sexual partner	secondary distribution	yes	never
196	Mali	Calls initiated by the participant through the hotline	questionnaires completed	outreach activities prioritising MSM	MSM-based channels	man	24 years or less	single	secondary	your income is enough	very satisfactory	never tested before (first-time testers)	somewhat exposed	partners of same sex only	3 to 6 partners	no	no	between 20 and 40 min	no	very simple	easy	totally satisfied	community agent / peer-educator	primary distribution	yes	always
197	Mali	Calls initiated by the participant through the hotline	not eligible: leaflet number not valid	NA	NA	NA	35 years or more	NA	NA	NA	NA	NA	NA	NA	DK-R	NA	NA	NA	NA	NA	NA	NA	NA	NA	NA	refusal
198	Mali	Calls initiated by the participant through the hotline	not eligible: leaflet number not valid	NA	NA	NA	25-34 years	NA	NA	NA	NA	NA	NA	NA	DK-R	NA	NA	NA	NA	NA	NA	NA	NA	NA	NA	refusal
199	Mali	Calls initiated by the participant through the hotline	questionnaires completed	outreach activities prioritising FSW	FSW-based channels	woman	24 years or less	living with partner / married	secondary	you are poor	quite satisfactory	never tested before (first-time testers)	somewhat exposed	partners of opposite sex only	1 to 2 partners	no	no	between 20 and 40 min	no	simple	easy	partially satisfied	community agent / peer-educator	primary distribution	yes	never
200	Mali	Calls initiated by the participant through the hotline	questionnaires completed	STI consultations	Other delivery channels	man	24 years or less	living with partner / married	higher	you are poor	very satisfactory	never tested before (first-time testers)	not at all exposed	partners of opposite sex only	1 to 2 partners	no	no	between 20 and 40 min	no	simple	very easy	totally satisfied	health professional	primary distribution	yes	never
201	Mali	Calls initiated by the participant through the hotline	not eligible: leaflet number not valid	NA	NA	NA	25-34 years	NA	NA	NA	NA	NA	NA	NA	DK-R	NA	NA	NA	NA	NA	NA	NA	NA	NA	NA	refusal
202	Senegal	Calls initiated by the participant through the hotline	questionnaires completed	STI consultations	Other delivery channels	man	25-34 years	single	secondary	your income is enough	unsatisfactory	never tested before (first-time testers)	not at all exposed	partners of opposite sex only	3 to 6 partners	no	no	between 20 and 40 min	no	very simple	easy	totally satisfied	community agent / peer-educator	primary distribution	yes	occasionally
203	Senegal	Calls initiated by the participant through the hotline	questionnaires completed	STI consultations	Other delivery channels	man	25-34 years	single	higher	you are comfortable	unsatisfactory	12 months or more	somewhat exposed	partners of opposite sex only	1 to 2 partners	no	no	between 20 and 40 min	no	very simple	very easy	totally satisfied	sexual partner	secondary distribution	no	occasionally
204	Mali	Calls initiated by the participant through the hotline	not eligible: leaflet number not valid	NA	NA	NA	25-34 years	NA	NA	NA	NA	NA	NA	NA	DK-R	NA	NA	NA	NA	NA	NA	NA	NA	NA	NA	refusal
205	Senegal	Calls initiated by the participant through the hotline	questionnaires completed	STI consultations	Other delivery channels	woman	24 years or less	living with partner / married	none / primary	your income is enough	quite satisfactory	never tested before (first-time testers)	not at all exposed	partners of opposite sex only	1 to 2 partners	no	no	under 20 min	no	very simple	easy	totally satisfied	health professional	primary distribution	yes	never
206	Mali	Calls initiated by the participant through the hotline	questionnaires completed	outreach activities prioritising FSW	FSW-based channels	man	25-34 years	single	higher	your income is enough	very satisfactory	less than 12 months	somewhat exposed	both men and women	3 to 6 partners	no	no	between 20 and 40 min	no	very simple	easy	totally satisfied	community agent / peer-educator	primary distribution	no	occasionally
207	Mali	Calls initiated by the participant through the hotline	not eligible: leaflet number not valid	NA	NA	NA	35 years or more	NA	NA	NA	NA	NA	NA	NA	DK-R	NA	NA	NA	NA	NA	NA	NA	NA	NA	NA	refusal
208	Mali	Calls initiated by the participant through the hotline	questionnaires completed	outreach activities prioritising FSW	FSW-based channels	woman	25-34 years	single	secondary	you are comfortable	not at all satisfactory	less than 12 months	not at all exposed	partners of opposite sex only	1 to 2 partners	no	no	between 20 and 40 min	no	simple	not easy	totally satisfied	health professional	primary distribution	no	never
209	Mali	Calls initiated by the participant through the hotline	questionnaires completed	outreach activities prioritising FSW	FSW-based channels	man	24 years or less	living with partner / married	secondary	your income is enough	very satisfactory	never tested before (first-time testers)	not at all exposed	partners of opposite sex only	1 to 2 partners	no	no	between 20 and 40 min	no	very simple	very easy	totally satisfied	community agent / peer-educator	primary distribution	yes	always
210	Mali	Calls initiated by the participant through the hotline	not eligible: leaflet number not valid	NA	NA	NA	35 years or more	NA	NA	NA	NA	NA	NA	NA	DK-R	NA	NA	NA	NA	NA	NA	NA	NA	NA	NA	refusal
211	Mali	Calls initiated by the participant through the hotline	questionnaires completed	outreach activities prioritising FSW	FSW-based channels	woman	25-34 years	living with partner / married	secondary	your income is enough	quite satisfactory	less than 12 months	somewhat exposed	partners of opposite sex only	1 to 2 partners	no	no	between 20 and 40 min	no	very simple	very easy	totally satisfied	community agent / peer-educator	primary distribution	no	never
212	Mali	Calls initiated by the participant through the hotline	questionnaires completed	outreach activities prioritising FSW	FSW-based channels	man	35 years or more	living with partner / married	secondary	you are poor	unsatisfactory	less than 12 months	not at all exposed	partners of opposite sex only	3 to 6 partners	no	no	between 20 and 40 min	no	very simple	very easy	totally satisfied	health professional	primary distribution	no	always
213	Mali	Calls initiated by the participant through the hotline	questionnaires completed	outreach activities prioritising FSW	FSW-based channels	man	24 years or less	single	secondary	you are poor	very satisfactory	12 months or more	not at all exposed	partners of opposite sex only	3 to 6 partners	no	no	between 20 and 40 min	no	simple	easy	totally satisfied	relative	secondary distribution	no	never
214	Mali	Calls initiated by the participant through the hotline	not eligible: leaflet number not valid	NA	NA	NA	25-34 years	NA	NA	NA	NA	NA	NA	NA	DK-R	NA	NA	NA	NA	NA	NA	NA	NA	NA	NA	refusal
215	Mali	Calls initiated by the participant through the hotline	questionnaires completed	outreach activities prioritising MSM	MSM-based channels	man	24 years or less	single	secondary	your income is enough	very satisfactory	never tested before (first-time testers)	highly exposed	partners of same sex only	7 partners or more	no	no	between 20 and 40 min	no	very simple	very easy	totally satisfied	sexual partner	secondary distribution	yes	occasionally
216	Mali	Calls initiated by the participant through the hotline	not eligible: leaflet number not valid	NA	NA	NA	25-34 years	NA	NA	NA	NA	NA	NA	NA	DK-R	NA	NA	NA	NA	NA	NA	NA	NA	NA	NA	refusal
217	Mali	Calls initiated by the participant through the hotline	questionnaires completed	outreach activities prioritising FSW	FSW-based channels	man	24 years or less	single	higher	you are comfortable	very satisfactory	less than 12 months	highly exposed	partners of opposite sex only	1 to 2 partners	no	no	between 20 and 40 min	no	very simple	very easy	totally satisfied	community agent / peer-educator	primary distribution	no	always
218	Mali	Calls initiated by the participant through the hotline	questionnaires completed	outreach activities prioritising FSW	FSW-based channels	woman	24 years or less	single	secondary	your income is enough	very satisfactory	never tested before (first-time testers)	not at all exposed	both men and women	7 partners or more	no	no	under 20 min	no	very simple	very easy	totally satisfied	health professional	primary distribution	yes	always
219	Mali	Calls initiated by the participant through the hotline	questionnaires completed	outreach activities prioritising FSW	FSW-based channels	man	25-34 years	single	secondary	you are poor	very satisfactory	never tested before (first-time testers)	not at all exposed	never had sex	0 partner	no	no	between 20 and 40 min	no	very simple	very easy	totally satisfied	friend	secondary distribution	yes	did not have sex
220	Mali	Calls initiated by the participant through the hotline	not eligible: leaflet number not valid	NA	NA	NA	25-34 years	NA	NA	NA	NA	NA	NA	NA	DK-R	NA	NA	NA	NA	NA	NA	NA	NA	NA	NA	refusal
221	Mali	Calls initiated by the participant through the hotline	questionnaires completed	outreach activities prioritising MSM	MSM-based channels	man	35 years or more	living with partner / married	higher	you are very poor	very satisfactory	never tested before (first-time testers)	somewhat exposed	both men and women	7 partners or more	no	no	between 20 and 40 min	no	very simple	very easy	totally satisfied	community agent / peer-educator	primary distribution	yes	occasionally
222	Mali	Calls initiated by the participant through the hotline	not eligible: leaflet number not valid	NA	NA	NA	25-34 years	NA	NA	NA	NA	NA	NA	NA	DK-R	NA	NA	NA	NA	NA	NA	NA	NA	NA	NA	refusal
223	Mali	Calls initiated by the participant through the hotline	questionnaires completed	outreach activities prioritising MSM	MSM-based channels	man	25-34 years	single	secondary	you are poor	very satisfactory	never tested before (first-time testers)	highly exposed	partners of same sex only	7 partners or more	no	no	between 20 and 40 min	no	very simple	very easy	totally satisfied	sexual partner	secondary distribution	yes	always
224	Mali	Calls initiated by the participant through the hotline	questionnaires completed	outreach activities prioritising FSW	FSW-based channels	man	24 years or less	living with partner / married	secondary	you are poor	very satisfactory	never tested before (first-time testers)	not at all exposed	partners of opposite sex only	1 to 2 partners	no	no	under 20 min	no	simple	very easy	totally satisfied	community agent / peer-educator	primary distribution	yes	always
225	Mali	Calls initiated by the participant through the hotline	questionnaires completed	FSW clinics	FSW-based channels	man	24 years or less	single	secondary	you are poor	quite satisfactory	never tested before (first-time testers)	somewhat exposed	partners of opposite sex only	3 to 6 partners	no	no	between 20 and 40 min	no	very simple	very easy	totally satisfied	community agent / peer-educator	primary distribution	yes	never
226	Mali	Calls initiated by the participant through the hotline	questionnaires completed	outreach activities prioritising MSM	MSM-based channels	man	35 years or more	single	secondary	you are poor	very satisfactory	never tested before (first-time testers)	somewhat exposed	never had sex	0 partner	no	no	between 20 and 40 min	no	very simple	very easy	totally satisfied	sexual partner	secondary distribution	yes	did not have sex
227	Mali	Calls initiated by the participant through the hotline	not eligible: leaflet number not valid	NA	NA	NA	25-34 years	NA	NA	NA	NA	NA	NA	NA	DK-R	NA	NA	NA	NA	NA	NA	NA	NA	NA	NA	refusal
228	Mali	Calls initiated by the participant through the hotline	not eligible: leaflet number not valid	NA	NA	NA	25-34 years	NA	NA	NA	NA	NA	NA	NA	DK-R	NA	NA	NA	NA	NA	NA	NA	NA	NA	NA	refusal
229	Mali	Calls initiated by the participant through the hotline	questionnaires completed	outreach activities prioritising MSM	MSM-based channels	man	24 years or less	single	none / primary	you are poor	very satisfactory	never tested before (first-time testers)	highly exposed	partners of same sex only	3 to 6 partners	no	no	between 20 and 40 min	no	simple	easy	totally satisfied	friend	secondary distribution	yes	occasionally
230	Mali	Calls initiated by the participant through the hotline	not eligible: leaflet number not valid	NA	NA	NA	24 years or less	NA	NA	NA	NA	NA	NA	NA	DK-R	NA	NA	NA	NA	NA	NA	NA	NA	NA	NA	refusal
231	Mali	Calls initiated by the participant through the hotline	not eligible: leaflet number not valid	NA	NA	NA	35 years or more	NA	NA	NA	NA	NA	NA	NA	DK-R	NA	NA	NA	NA	NA	NA	NA	NA	NA	NA	refusal
232	Mali	Calls initiated by the participant through the hotline	questionnaires completed	outreach activities prioritising FSW	FSW-based channels	woman	24 years or less	living with partner / married	none / primary	you are very poor	very satisfactory	less than 12 months	highly exposed	partners of opposite sex only	1 to 2 partners	no	no	between 20 and 40 min	no	simple	very easy	totally satisfied	community agent / peer-educator	primary distribution	no	always
233	Mali	Calls initiated by the participant through the hotline	questionnaires completed	outreach activities prioritising FSW	FSW-based channels	man	24 years or less	single	secondary	your income is enough	very satisfactory	never tested before (first-time testers)	not at all exposed	partners of opposite sex only	3 to 6 partners	no	no	between 20 and 40 min	no	simple	easy	totally satisfied	health professional	primary distribution	yes	occasionally
234	Mali	Calls initiated by the participant through the hotline	questionnaires completed	outreach activities prioritising MSM	MSM-based channels	man	25-34 years	single	secondary	you are poor	very satisfactory	never tested before (first-time testers)	not at all exposed	partners of same sex only	3 to 6 partners	no	no	between 20 and 40 min	no	very simple	very easy	totally satisfied	sexual partner	secondary distribution	yes	never
235	Mali	Calls initiated by the participant through the hotline	questionnaires completed	outreach activities prioritising MSM	MSM-based channels	woman	24 years or less	single	secondary	you are poor	very satisfactory	less than 12 months	somewhat exposed	both men and women	7 partners or more	no	no	between 20 and 40 min	no	very simple	easy	totally satisfied	sexual partner	secondary distribution	no	always
236	Mali	Calls initiated by the participant through the hotline	questionnaires completed	outreach activities prioritising FSW	FSW-based channels	man	35 years or more	living with partner / married	secondary	your income is enough	unsatisfactory	less than 12 months	somewhat exposed	partners of opposite sex only	DK-R	no	no	between 20 and 40 min	no	very simple	very easy	totally satisfied	health professional	primary distribution	no	occasionally
237	Mali	Calls initiated by the participant through the hotline	not eligible: leaflet number not valid	NA	NA	NA	25-34 years	NA	NA	NA	NA	NA	NA	NA	DK-R	NA	NA	NA	NA	NA	NA	NA	NA	NA	NA	refusal
238	Mali	Calls initiated by the participant through the hotline	not eligible: leaflet number not valid	NA	NA	NA	24 years or less	NA	NA	NA	NA	NA	NA	NA	DK-R	NA	NA	NA	NA	NA	NA	NA	NA	NA	NA	refusal
239	Côte d'Ivoire	Calls initiated by the participant through the hotline	not eligible: leaflet number not valid	NA	NA	NA	25-34 years	NA	NA	NA	NA	NA	NA	NA	DK-R	NA	NA	NA	NA	NA	NA	NA	NA	NA	NA	refusal
240	Côte d'Ivoire	Calls initiated by the participant through the hotline	questionnaires completed	outreach activities prioritising MSM	MSM-based channels	man	25-34 years	single	higher	your income is enough	very satisfactory	less than 12 months	somewhat exposed	both men and women	7 partners or more	no	no	between 20 and 40 min	no	simple	easy	totally satisfied	friend	secondary distribution	no	occasionally
241	Côte d'Ivoire	Calls initiated by the participant through the hotline	questionnaires completed	outreach activities prioritising MSM	MSM-based channels	man	24 years or less	single	higher	you are poor	quite satisfactory	less than 12 months	somewhat exposed	partners of opposite sex only	3 to 6 partners	no	no	between 20 and 40 min	no	very simple	very easy	totally satisfied	community agent / peer-educator	primary distribution	no	never
242	Mali	Calls initiated by the participant through the hotline	questionnaires completed	outreach activities prioritising FSW	FSW-based channels	woman	24 years or less	living with partner / married	secondary	your income is enough	very satisfactory	less than 12 months	highly exposed	partners of opposite sex only	1 to 2 partners	no	no	under 20 min	no	simple	easy	totally satisfied	health professional	primary distribution	no	occasionally
243	Mali	Calls initiated by the participant through the hotline	questionnaires completed	outreach activities prioritising MSM	MSM-based channels	man	24 years or less	single	higher	you are very poor	very satisfactory	never tested before (first-time testers)	highly exposed	partners of same sex only	7 partners or more	no	no	between 20 and 40 min	no	very simple	very easy	totally satisfied	sexual partner	secondary distribution	yes	never
244	Mali	Calls initiated by the participant through the hotline	not eligible: leaflet number not valid	NA	NA	NA	35 years or more	NA	NA	NA	NA	NA	NA	NA	DK-R	NA	NA	NA	NA	NA	NA	NA	NA	NA	NA	refusal
245	Côte d'Ivoire	Calls initiated by the participant through the hotline	questionnaires completed	outreach activities prioritising MSM	MSM-based channels	man	24 years or less	single	higher	your income is enough	very satisfactory	less than 12 months	not at all exposed	partners of opposite sex only	1 to 2 partners	no	no	between 20 and 40 min	no	simple	easy	partially satisfied	friend	secondary distribution	no	occasionally
246	Mali	Calls initiated by the participant through the hotline	not eligible: leaflet number not valid	NA	NA	NA	24 years or less	NA	NA	NA	NA	NA	NA	NA	DK-R	NA	NA	NA	NA	NA	NA	NA	NA	NA	NA	refusal
247	Mali	Calls initiated by the participant through the hotline	not eligible: leaflet number not valid	NA	NA	NA	24 years or less	NA	NA	NA	NA	NA	NA	NA	DK-R	NA	NA	NA	NA	NA	NA	NA	NA	NA	NA	refusal
248	Mali	Calls initiated by the participant through the hotline	questionnaires completed	FSW clinics	FSW-based channels	man	25-34 years	single	secondary	you are comfortable	quite satisfactory	never tested before (first-time testers)	not at all exposed	partners of opposite sex only	DK-R	no	no	between 20 and 40 min	no	very simple	easy	totally satisfied	health professional	primary distribution	yes	always
249	Mali	Calls initiated by the participant through the hotline	questionnaires completed	outreach activities prioritising MSM	MSM-based channels	man	24 years or less	single	secondary	you are poor	very satisfactory	12 months or more	highly exposed	partners of same sex only	7 partners or more	no	no	between 20 and 40 min	no	very simple	very easy	totally satisfied	sexual partner	secondary distribution	no	never
250	Mali	Calls initiated by the participant through the hotline	questionnaires completed	outreach activities prioritising FSW	FSW-based channels	man	24 years or less	living with partner / married	secondary	you are poor	very satisfactory	never tested before (first-time testers)	not at all exposed	partners of opposite sex only	1 to 2 partners	no	no	under 20 min	no	very simple	very easy	totally satisfied	health professional	primary distribution	yes	never
251	Mali	Calls initiated by the participant through the hotline	questionnaires completed	outreach activities prioritising FSW	FSW-based channels	man	24 years or less	single	higher	your income is enough	very satisfactory	less than 12 months	not at all exposed	partners of opposite sex only	1 to 2 partners	no	no	between 20 and 40 min	no	simple	easy	totally satisfied	community agent / peer-educator	primary distribution	no	always
252	Mali	Calls initiated by the participant through the hotline	questionnaires completed	outreach activities prioritising FSW	FSW-based channels	man	24 years or less	single	secondary	your income is enough	very satisfactory	never tested before (first-time testers)	not at all exposed	partners of opposite sex only	1 to 2 partners	no	no	between 20 and 40 min	no	very simple	very easy	totally satisfied	sexual partner	secondary distribution	yes	always
253	Mali	Calls initiated by the participant through the hotline	not eligible: leaflet number not valid	NA	NA	NA	25-34 years	NA	NA	NA	NA	NA	NA	NA	DK-R	NA	NA	NA	NA	NA	NA	NA	NA	NA	NA	refusal
254	Mali	Calls initiated by the participant through the hotline	not eligible: leaflet number not valid	NA	NA	NA	25-34 years	NA	NA	NA	NA	NA	NA	NA	DK-R	NA	NA	NA	NA	NA	NA	NA	NA	NA	NA	refusal
255	Mali	Calls initiated by the participant through the hotline	questionnaires completed	outreach activities prioritising FSW	FSW-based channels	man	35 years or more	divorced / separated / widowed	higher	your income is enough	very satisfactory	12 months or more	somewhat exposed	partners of opposite sex only	1 to 2 partners	no	no	under 20 min	no	very simple	very easy	totally satisfied	community agent / peer-educator	primary distribution	no	occasionally
256	Mali	Calls initiated by the participant through the hotline	questionnaires completed	outreach activities prioritising FSW	FSW-based channels	man	24 years or less	single	secondary	your income is enough	very satisfactory	never tested before (first-time testers)	not at all exposed	partners of opposite sex only	1 to 2 partners	no	no	between 20 and 40 min	no	very simple	easy	totally satisfied	community agent / peer-educator	primary distribution	yes	never
257	Côte d'Ivoire	Calls initiated by the participant through the hotline	questionnaires completed	outreach activities prioritising MSM	MSM-based channels	man	35 years or more	single	higher	you are comfortable	quite satisfactory	less than 12 months	not at all exposed	both men and women	1 to 2 partners	no	no	more than 40 min	no	very simple	very easy	totally satisfied	relative	secondary distribution	no	occasionally
258	Côte d'Ivoire	Calls initiated by the participant through the hotline	questionnaires completed	outreach activities prioritising MSM	MSM-based channels	man	25-34 years	single	higher	your income is enough	quite satisfactory	12 months or more	somewhat exposed	both men and women	7 partners or more	no	no	between 20 and 40 min	no	simple	easy	totally satisfied	community agent / peer-educator	primary distribution	no	occasionally
259	Senegal	Calls initiated by the participant through the hotline	not eligible: leaflet number not valid	NA	NA	NA	35 years or more	NA	NA	NA	NA	NA	NA	NA	DK-R	NA	NA	NA	NA	NA	NA	NA	NA	NA	NA	refusal
260	Côte d'Ivoire	Calls initiated by the participant through the hotline	not eligible: leaflet number not valid	NA	NA	NA	24 years or less	NA	NA	NA	NA	NA	NA	NA	DK-R	NA	NA	NA	NA	NA	NA	NA	NA	NA	NA	refusal
261	Senegal	Calls initiated by the participant through the hotline	questionnaires completed	STI consultations	Other delivery channels	woman	24 years or less	living with partner / married	secondary	your income is enough	quite satisfactory	12 months or more	not at all exposed	partners of opposite sex only	1 to 2 partners	no	no	between 20 and 40 min	no	simple	not easy	totally satisfied	community agent / peer-educator	primary distribution	no	never
262	Senegal	Calls initiated by the participant through the hotline	not eligible: leaflet number not valid	NA	NA	NA	24 years or less	NA	NA	NA	NA	NA	NA	NA	DK-R	NA	NA	NA	NA	NA	NA	NA	NA	NA	NA	refusal
263	Côte d'Ivoire	Calls initiated by the participant through the hotline	not eligible: leaflet number not valid	NA	NA	NA	25-34 years	NA	NA	NA	NA	NA	NA	NA	DK-R	NA	NA	NA	NA	NA	NA	NA	NA	NA	NA	refusal
264	Côte d'Ivoire	Calls initiated by the participant through the hotline	not eligible: leaflet number not valid	NA	NA	NA	24 years or less	NA	NA	NA	NA	NA	NA	NA	DK-R	NA	NA	NA	NA	NA	NA	NA	NA	NA	NA	refusal
265	Côte d'Ivoire	Calls initiated by the participant through the hotline	questionnaires completed	outreach activities prioritising MSM	MSM-based channels	man	24 years or less	single	higher	you are very poor	unsatisfactory	less than 12 months	not at all exposed	partners of opposite sex only	DK-R	yes	no	under 20 min	no	very simple	very easy	totally satisfied	community agent / peer-educator	primary distribution	no	always
266	Côte d'Ivoire	Calls initiated by the participant through the hotline	questionnaires completed	outreach activities prioritising MSM	MSM-based channels	man	35 years or more	single	secondary	you are poor	unsatisfactory	12 months or more	somewhat exposed	both men and women	3 to 6 partners	no	no	under 20 min	no	very simple	easy	totally satisfied	community agent / peer-educator	primary distribution	no	occasionally
267	Senegal	Calls initiated by the participant through the hotline	not eligible: leaflet number not valid	NA	NA	NA	24 years or less	NA	NA	NA	NA	NA	NA	NA	DK-R	NA	NA	NA	NA	NA	NA	NA	NA	NA	NA	refusal
268	Senegal	Calls initiated by the participant through the hotline	not eligible: leaflet number not valid	NA	NA	NA	35 years or more	NA	NA	NA	NA	NA	NA	NA	DK-R	NA	NA	NA	NA	NA	NA	NA	NA	NA	NA	refusal
269	Côte d'Ivoire	Calls initiated by the participant through the hotline	questionnaires completed	outreach activities prioritising MSM	MSM-based channels	man	25-34 years	single	higher	your income is enough	quite satisfactory	12 months or more	somewhat exposed	partners of same sex only	1 to 2 partners	no	no	more than 40 min	no	not simple	easy	totally satisfied	community agent / peer-educator	primary distribution	no	always
270	Senegal	Calls initiated by the participant through the hotline	questionnaires completed	outreach activities prioritising FSW	FSW-based channels	woman	25-34 years	single	secondary	you are poor	unsatisfactory	never tested before (first-time testers)	somewhat exposed	partners of opposite sex only	7 partners or more	no	no	between 20 and 40 min	no	simple	easy	totally satisfied	community agent / peer-educator	primary distribution	yes	occasionally
271	Senegal	Calls initiated by the participant through the hotline	not eligible: leaflet number not valid	NA	NA	NA	24 years or less	NA	NA	NA	NA	NA	NA	NA	DK-R	NA	NA	NA	NA	NA	NA	NA	NA	NA	NA	refusal
272	Côte d'Ivoire	Calls initiated by the participant through the hotline	not eligible: leaflet number not valid	NA	NA	NA	35 years or more	NA	NA	NA	NA	NA	NA	NA	DK-R	NA	NA	NA	NA	NA	NA	NA	NA	NA	NA	refusal
273	Côte d'Ivoire	Calls initiated by the participant through the hotline	questionnaires completed	outreach activities prioritising PWUD	Other delivery channels	man	25-34 years	living with partner / married	higher	your income is enough	quite satisfactory	less than 12 months	not at all exposed	both men and women	7 partners or more	no	no	between 20 and 40 min	no	very simple	easy	totally satisfied	community agent / peer-educator	primary distribution	no	always
274	Senegal	Calls initiated by the participant through the hotline	questionnaires completed	outreach activities prioritising MSM	MSM-based channels	man	25-34 years	single	higher	your income is enough	quite satisfactory	never tested before (first-time testers)	not at all exposed	both men and women	3 to 6 partners	no	no	between 20 and 40 min	no	very simple	easy	totally satisfied	friend	secondary distribution	yes	always
275	Côte d'Ivoire	Calls initiated by the participant through the hotline	questionnaires completed	outreach activities prioritising MSM	MSM-based channels	man	25-34 years	single	higher	you are comfortable	very satisfactory	12 months or more	somewhat exposed	both men and women	3 to 6 partners	no	no	between 20 and 40 min	yes	very simple	easy	totally satisfied	community agent / peer-educator	primary distribution	no	never
276	Senegal	Calls initiated by the participant through the hotline	questionnaires completed	outreach activities prioritising MSM	MSM-based channels	man	24 years or less	single	secondary	your income is enough	very satisfactory	less than 12 months	not at all exposed	both men and women	1 to 2 partners	no	no	between 20 and 40 min	no	simple	easy	totally satisfied	friend	secondary distribution	no	occasionally
277	Côte d'Ivoire	Calls initiated by the participant through the hotline	questionnaires completed	outreach activities prioritising MSM	MSM-based channels	man	25-34 years	single	secondary	your income is enough	very satisfactory	less than 12 months	not at all exposed	partners of opposite sex only	1 to 2 partners	no	no	between 20 and 40 min	no	very simple	easy	totally satisfied	community agent / peer-educator	primary distribution	no	never
278	Côte d'Ivoire	Calls initiated by the participant through the hotline	questionnaires completed	outreach activities prioritising MSM	MSM-based channels	man	25-34 years	single	secondary	your income is enough	quite satisfactory	12 months or more	not at all exposed	partners of opposite sex only	1 to 2 partners	no	no	between 20 and 40 min	no	very simple	easy	totally satisfied	friend	secondary distribution	no	never
279	Côte d'Ivoire	Calls initiated by the participant through the hotline	questionnaires completed	outreach activities prioritising MSM	MSM-based channels	man	24 years or less	single	secondary	you are poor	quite satisfactory	less than 12 months	not at all exposed	partners of opposite sex only	3 to 6 partners	no	no	between 20 and 40 min	no	very simple	easy	totally satisfied	community agent / peer-educator	primary distribution	no	occasionally
280	Côte d'Ivoire	Calls initiated by the participant through the hotline	questionnaires completed	outreach activities prioritising MSM	MSM-based channels	man	25-34 years	single	secondary	you are poor	quite satisfactory	less than 12 months	somewhat exposed	both men and women	3 to 6 partners	no	no	more than 40 min	no	simple	easy	partially satisfied	community agent / peer-educator	primary distribution	no	always
281	Côte d'Ivoire	Calls initiated by the participant through the hotline	questionnaires completed	outreach activities prioritising MSM	MSM-based channels	man	25-34 years	single	higher	you are poor	unsatisfactory	12 months or more	highly exposed	both men and women	7 partners or more	no	no	between 20 and 40 min	no	simple	very easy	totally satisfied	community agent / peer-educator	primary distribution	no	occasionally
282	Senegal	Calls initiated by the participant through the hotline	not eligible: leaflet number not valid	NA	NA	NA	35 years or more	NA	NA	NA	NA	NA	NA	NA	DK-R	NA	NA	NA	NA	NA	NA	NA	NA	NA	NA	refusal
283	Senegal	Calls initiated by the participant through the hotline	not eligible: leaflet number not valid	NA	NA	NA	35 years or more	NA	NA	NA	NA	NA	NA	NA	DK-R	NA	NA	NA	NA	NA	NA	NA	NA	NA	NA	refusal
284	Côte d'Ivoire	Calls initiated by the participant through the hotline	questionnaires completed	outreach activities prioritising PWUD	Other delivery channels	man	25-34 years	living with partner / married	higher	your income is enough	very satisfactory	never tested before (first-time testers)	somewhat exposed	partners of opposite sex only	7 partners or more	no	no	between 20 and 40 min	no	very simple	easy	totally satisfied	community agent / peer-educator	primary distribution	yes	occasionally
285	Senegal	Calls initiated by the participant through the hotline	questionnaires completed	STI consultations	Other delivery channels	woman	35 years or more	single	none / primary	you are poor	unsatisfactory	12 months or more	highly exposed	partners of opposite sex only	3 to 6 partners	no	no	under 20 min	no	not simple	not easy	totally satisfied	health professional	primary distribution	no	always
286	Côte d'Ivoire	Calls initiated by the participant through the hotline	questionnaires completed	outreach activities prioritising MSM	MSM-based channels	man	25-34 years	single	higher	your income is enough	unsatisfactory	less than 12 months	somewhat exposed	partners of opposite sex only	3 to 6 partners	no	no	between 20 and 40 min	no	simple	not easy	not satisfied	friend	secondary distribution	no	occasionally
287	Côte d'Ivoire	Calls initiated by the participant through the hotline	questionnaires completed	outreach activities prioritising MSM	MSM-based channels	man	25-34 years	living with partner / married	higher	you are poor	not at all satisfactory	never tested before (first-time testers)	somewhat exposed	partners of same sex only	3 to 6 partners	no	no	between 20 and 40 min	no	simple	very easy	totally satisfied	friend	secondary distribution	yes	occasionally
288	Côte d'Ivoire	Calls initiated by the participant through the hotline	questionnaires completed	outreach activities prioritising MSM	MSM-based channels	man	25-34 years	single	secondary	you are poor	quite satisfactory	less than 12 months	highly exposed	partners of same sex only	3 to 6 partners	no	no	more than 40 min	no	very simple	easy	totally satisfied	health professional	primary distribution	no	never
289	Côte d'Ivoire	Calls initiated by the participant through the hotline	questionnaires completed	outreach activities prioritising FSW	FSW-based channels	man	25-34 years	living with partner / married	higher	you are comfortable	very satisfactory	12 months or more	highly exposed	partners of opposite sex only	1 to 2 partners	no	no	between 20 and 40 min	no	very simple	easy	totally satisfied	community agent / peer-educator	primary distribution	no	occasionally
290	Côte d'Ivoire	Calls initiated by the participant through the hotline	not eligible: leaflet number not valid	NA	NA	NA	24 years or less	NA	NA	NA	NA	NA	NA	NA	DK-R	NA	NA	NA	NA	NA	NA	NA	NA	NA	NA	refusal
291	Côte d'Ivoire	Calls initiated by the participant through the hotline	questionnaires completed	outreach activities prioritising FSW	FSW-based channels	woman	24 years or less	single	secondary	you are very poor	very satisfactory	less than 12 months	not at all exposed	partners of opposite sex only	1 to 2 partners	no	no	between 20 and 40 min	no	very simple	easy	totally satisfied	health professional	primary distribution	no	occasionally
292	Côte d'Ivoire	Calls initiated by the participant through the hotline	questionnaires completed	outreach activities prioritising MSM	MSM-based channels	man	24 years or less	single	higher	you are poor	not at all satisfactory	less than 12 months	somewhat exposed	partners of same sex only	DK-R	no	no	between 20 and 40 min	no	simple	easy	partially satisfied	friend	secondary distribution	no	occasionally
293	Côte d'Ivoire	Calls initiated by the participant through the hotline	questionnaires completed	outreach activities prioritising MSM	MSM-based channels	man	24 years or less	single	secondary	you are poor	not at all satisfactory	12 months or more	not at all exposed	both men and women	7 partners or more	no	no	between 20 and 40 min	no	simple	easy	totally satisfied	friend	secondary distribution	no	never
294	Côte d'Ivoire	Calls initiated by the participant through the hotline	questionnaires completed	outreach activities prioritising MSM	MSM-based channels	man	24 years or less	living with partner / married	secondary	you are poor	quite satisfactory	less than 12 months	somewhat exposed	both men and women	3 to 6 partners	no	no	between 20 and 40 min	no	very simple	very easy	totally satisfied	community agent / peer-educator	primary distribution	no	always
295	Côte d'Ivoire	Calls initiated by the participant through the hotline	questionnaires completed	outreach activities prioritising FSW	FSW-based channels	woman	25-34 years	single	none / primary	you are very poor	quite satisfactory	12 months or more	not at all exposed	partners of opposite sex only	DK-R	no	no	between 20 and 40 min	no	very simple	very easy	totally satisfied	community agent / peer-educator	primary distribution	no	never
296	Côte d'Ivoire	Calls initiated by the participant through the hotline	questionnaires completed	outreach activities prioritising PWUD	Other delivery channels	man	35 years or more	living with partner / married	secondary	your income is enough	very satisfactory	less than 12 months	not at all exposed	partners of opposite sex only	1 to 2 partners	no	no	between 20 and 40 min	no	very simple	easy	totally satisfied	community agent / peer-educator	primary distribution	no	occasionally
297	Côte d'Ivoire	Calls initiated by the participant through the hotline	questionnaires completed	outreach activities prioritising PWUD	Other delivery channels	woman	35 years or more	single	higher	your income is enough	unsatisfactory	less than 12 months	highly exposed	partners of opposite sex only	1 to 2 partners	no	no	under 20 min	no	simple	easy	totally satisfied	community agent / peer-educator	primary distribution	no	never
298	Côte d'Ivoire	Calls initiated by the participant through the hotline	questionnaires completed	outreach activities prioritising FSW	FSW-based channels	woman	35 years or more	single	none / primary	your income is enough	very satisfactory	less than 12 months	highly exposed	partners of opposite sex only	DK-R	no	no	between 20 and 40 min	no	very simple	easy	partially satisfied	community agent / peer-educator	primary distribution	no	always
299	Côte d'Ivoire	Calls initiated by the participant through the hotline	questionnaires completed	outreach activities prioritising MSM	MSM-based channels	man	25-34 years	single	higher	your income is enough	very satisfactory	12 months or more	highly exposed	partners of same sex only	3 to 6 partners	no	no	between 20 and 40 min	no	simple	not easy	totally satisfied	friend	secondary distribution	no	always
300	Côte d'Ivoire	Calls initiated by the participant through the hotline	questionnaires completed	outreach activities prioritising FSW	FSW-based channels	woman	25-34 years	living with partner / married	none / primary	your income is enough	very satisfactory	12 months or more	not at all exposed	partners of opposite sex only	DK-R	no	no	between 20 and 40 min	no	simple	very easy	totally satisfied	health professional	primary distribution	no	never
301	Côte d'Ivoire	Calls initiated by the participant through the hotline	questionnaires completed	outreach activities prioritising FSW	FSW-based channels	woman	25-34 years	single	none / primary	you are poor	very satisfactory	never tested before (first-time testers)	highly exposed	partners of opposite sex only	DK-R	no	no	between 20 and 40 min	no	very simple	very easy	totally satisfied	community agent / peer-educator	primary distribution	yes	always
302	Côte d'Ivoire	Calls initiated by the participant through the hotline	questionnaires completed	outreach activities prioritising MSM	MSM-based channels	man	24 years or less	single	secondary	you are poor	very satisfactory	12 months or more	not at all exposed	both men and women	3 to 6 partners	no	no	between 20 and 40 min	no	simple	easy	totally satisfied	community agent / peer-educator	primary distribution	no	always
303	Côte d'Ivoire	Calls initiated by the participant through the hotline	questionnaires completed	outreach activities prioritising MSM	MSM-based channels	man	25-34 years	single	secondary	you are comfortable	very satisfactory	less than 12 months	not at all exposed	partners of opposite sex only	1 to 2 partners	no	no	between 20 and 40 min	no	very simple	very easy	totally satisfied	community agent / peer-educator	primary distribution	no	never
304	Côte d'Ivoire	Calls initiated by the participant through the hotline	questionnaires completed	outreach activities prioritising MSM	MSM-based channels	man	24 years or less	single	secondary	your income is enough	very satisfactory	less than 12 months	somewhat exposed	both men and women	3 to 6 partners	no	no	between 20 and 40 min	no	very simple	easy	totally satisfied	community agent / peer-educator	primary distribution	no	always
305	Senegal	Calls initiated by the participant through the hotline	questionnaires completed	outreach activities prioritising MSM	MSM-based channels	man	25-34 years	single	higher	you are poor	quite satisfactory	less than 12 months	somewhat exposed	both men and women	7 partners or more	no	no	between 20 and 40 min	no	simple	not easy	totally satisfied	community agent / peer-educator	primary distribution	no	always
306	Côte d'Ivoire	Calls initiated by the participant through the hotline	questionnaires completed	outreach activities prioritising FSW	FSW-based channels	woman	24 years or less	single	none / primary	you are poor	unsatisfactory	12 months or more	not at all exposed	partners of opposite sex only	1 to 2 partners	no	no	between 20 and 40 min	no	simple	easy	partially satisfied	relative	secondary distribution	no	occasionally
307	Senegal	Calls initiated by the participant through the hotline	questionnaires completed	outreach activities prioritising MSM	MSM-based channels	man	25-34 years	single	secondary	you are poor	very satisfactory	never tested before (first-time testers)	not at all exposed	partners of same sex only	3 to 6 partners	no	no	between 20 and 40 min	no	very simple	easy	totally satisfied	friend	secondary distribution	yes	always
308	Côte d'Ivoire	Calls initiated by the participant through the hotline	questionnaires completed	outreach activities prioritising FSW	FSW-based channels	woman	25-34 years	living with partner / married	none / primary	you are poor	unsatisfactory	less than 12 months	somewhat exposed	partners of opposite sex only	1 to 2 partners	no	no	under 20 min	no	simple	not at all easy	totally satisfied	friend	secondary distribution	no	occasionally
309	Côte d'Ivoire	Calls initiated by the participant through the hotline	questionnaires completed	outreach activities prioritising MSM	MSM-based channels	man	24 years or less	single	secondary	you are poor	very satisfactory	less than 12 months	not at all exposed	partners of same sex only	7 partners or more	no	no	between 20 and 40 min	no	very simple	very easy	totally satisfied	community agent / peer-educator	primary distribution	no	always
310	Côte d'Ivoire	Calls initiated by the participant through the hotline	questionnaires completed	outreach activities prioritising MSM	MSM-based channels	man	24 years or less	living with partner / married	secondary	you are poor	unsatisfactory	never tested before (first-time testers)	not at all exposed	both men and women	3 to 6 partners	no	no	between 20 and 40 min	no	very simple	easy	partially satisfied	friend	secondary distribution	yes	always
311	Côte d'Ivoire	Calls initiated by the participant through the hotline	questionnaires completed	outreach activities prioritising MSM	MSM-based channels	man	24 years or less	single	secondary	you are poor	very satisfactory	less than 12 months	not at all exposed	both men and women	0 partner	no	no	under 20 min	no	not simple	very easy	totally satisfied	friend	secondary distribution	no	did not have sex
312	Côte d'Ivoire	Calls initiated by the participant through the hotline	questionnaires completed	outreach activities prioritising MSM	MSM-based channels	man	25-34 years	single	higher	you are comfortable	very satisfactory	less than 12 months	not at all exposed	both men and women	7 partners or more	no	no	between 20 and 40 min	no	simple	easy	totally satisfied	friend	secondary distribution	no	always
313	Côte d'Ivoire	Calls initiated by the participant through the hotline	questionnaires completed	outreach activities prioritising MSM	MSM-based channels	man	24 years or less	single	higher	your income is enough	very satisfactory	12 months or more	somewhat exposed	both men and women	7 partners or more	no	no	between 20 and 40 min	no	very simple	easy	totally satisfied	friend	secondary distribution	no	always
314	Côte d'Ivoire	Calls initiated by the participant through the hotline	questionnaires completed	outreach activities prioritising MSM	MSM-based channels	man	25-34 years	living with partner / married	secondary	your income is enough	very satisfactory	12 months or more	not at all exposed	partners of opposite sex only	1 to 2 partners	no	no	between 20 and 40 min	no	very simple	very easy	totally satisfied	friend	secondary distribution	no	never
315	Côte d'Ivoire	Calls initiated by the participant through the hotline	questionnaires completed	outreach activities prioritising MSM	MSM-based channels	man	24 years or less	single	secondary	your income is enough	very satisfactory	less than 12 months	not at all exposed	partners of opposite sex only	1 to 2 partners	no	no	between 20 and 40 min	no	very simple	very easy	totally satisfied	community agent / peer-educator	primary distribution	no	occasionally
316	Côte d'Ivoire	Calls initiated by the participant through the hotline	questionnaires completed	outreach activities prioritising MSM	MSM-based channels	woman	25-34 years	single	secondary	you are poor	very satisfactory	less than 12 months	not at all exposed	partners of same sex only	1 to 2 partners	no	no	between 20 and 40 min	no	very simple	easy	totally satisfied	community agent / peer-educator	primary distribution	no	never
317	Côte d'Ivoire	Calls initiated by the participant through the hotline	questionnaires completed	outreach activities prioritising MSM	MSM-based channels	man	25-34 years	single	higher	you are poor	very satisfactory	12 months or more	not at all exposed	partners of opposite sex only	3 to 6 partners	yes	yes	between 20 and 40 min	no	very simple	very easy	totally satisfied	health professional	primary distribution	no	occasionally
318	Côte d'Ivoire	Calls initiated by the participant through the hotline	questionnaires completed	outreach activities prioritising MSM	MSM-based channels	woman	25-34 years	single	secondary	you are poor	very satisfactory	less than 12 months	highly exposed	both men and women	7 partners or more	no	no	between 20 and 40 min	no	very simple	very easy	totally satisfied	community agent / peer-educator	primary distribution	no	occasionally
319	Côte d'Ivoire	Calls initiated by the participant through the hotline	questionnaires completed	outreach activities prioritising MSM	MSM-based channels	man	24 years or less	single	higher	you are poor	quite satisfactory	never tested before (first-time testers)	somewhat exposed	partners of opposite sex only	7 partners or more	no	no	between 20 and 40 min	no	simple	not easy	totally satisfied	friend	secondary distribution	yes	never
320	Côte d'Ivoire	Calls initiated by the participant through the hotline	questionnaires completed	outreach activities prioritising FSW	FSW-based channels	woman	35 years or more	living with partner / married	secondary	you are comfortable	very satisfactory	less than 12 months	not at all exposed	partners of opposite sex only	1 to 2 partners	no	no	between 20 and 40 min	no	simple	easy	partially satisfied	community agent / peer-educator	primary distribution	no	never
321	Côte d'Ivoire	Calls initiated by the participant through the hotline	questionnaires completed	outreach activities prioritising MSM	MSM-based channels	man	25-34 years	living with partner / married	higher	you are comfortable	very satisfactory	never tested before (first-time testers)	not at all exposed	partners of opposite sex only	3 to 6 partners	no	no	between 20 and 40 min	no	very simple	very easy	totally satisfied	friend	secondary distribution	yes	always
322	Côte d'Ivoire	Calls initiated by the participant through the hotline	questionnaires completed	outreach activities prioritising FSW	FSW-based channels	woman	25-34 years	single	none / primary	your income is enough	unsatisfactory	12 months or more	not at all exposed	partners of opposite sex only	3 to 6 partners	no	no	between 20 and 40 min	no	very simple	easy	totally satisfied	community agent / peer-educator	primary distribution	no	occasionally
323	Côte d'Ivoire	Calls initiated by the participant through the hotline	questionnaires completed	outreach activities prioritising FSW	FSW-based channels	woman	25-34 years	single	none / primary	you are comfortable	very satisfactory	never tested before (first-time testers)	somewhat exposed	partners of opposite sex only	7 partners or more	no	no	between 20 and 40 min	no	very simple	easy	totally satisfied	community agent / peer-educator	primary distribution	yes	never
324	Côte d'Ivoire	Calls initiated by the participant through the hotline	questionnaires completed	outreach activities prioritising FSW	FSW-based channels	man	35 years or more	single	none / primary	your income is enough	very satisfactory	less than 12 months	not at all exposed	partners of opposite sex only	1 to 2 partners	no	no	under 20 min	no	simple	easy	totally satisfied	community agent / peer-educator	primary distribution	no	always
325	Côte d'Ivoire	Calls initiated by the participant through the hotline	questionnaires completed	outreach activities prioritising PWUD	Other delivery channels	man	25-34 years	single	higher	you are poor	very satisfactory	12 months or more	somewhat exposed	partners of opposite sex only	1 to 2 partners	no	no	between 20 and 40 min	no	simple	easy	totally satisfied	community agent / peer-educator	primary distribution	no	never
326	Côte d'Ivoire	Calls initiated by the participant through the hotline	questionnaires completed	outreach activities prioritising FSW	FSW-based channels	woman	35 years or more	single	none / primary	you are poor	very satisfactory	less than 12 months	highly exposed	partners of opposite sex only	3 to 6 partners	no	no	between 20 and 40 min	no	very simple	easy	totally satisfied	health professional	primary distribution	no	occasionally
327	Côte d'Ivoire	Calls initiated by the participant through the hotline	questionnaires completed	outreach activities prioritising FSW	FSW-based channels	woman	35 years or more	single	none / primary	you are poor	unsatisfactory	never tested before (first-time testers)	highly exposed	partners of opposite sex only	DK-R	no	no	between 20 and 40 min	no	simple	easy	partially satisfied	relative	secondary distribution	yes	never
328	Côte d'Ivoire	Calls initiated by the participant through the hotline	questionnaires completed	outreach activities prioritising MSM	MSM-based channels	woman	25-34 years	single	secondary	you are poor	very satisfactory	less than 12 months	highly exposed	partners of opposite sex only	7 partners or more	yes	no	between 20 and 40 min	yes	simple	not easy	not satisfied	friend	secondary distribution	no	occasionally
329	Côte d'Ivoire	Calls initiated by the participant through the hotline	questionnaires completed	outreach activities prioritising MSM	MSM-based channels	man	25-34 years	single	higher	you are comfortable	very satisfactory	less than 12 months	somewhat exposed	both men and women	7 partners or more	no	no	between 20 and 40 min	no	very simple	very easy	totally satisfied	community agent / peer-educator	primary distribution	no	always
330	Côte d'Ivoire	Calls initiated by the participant through the hotline	questionnaires completed	outreach activities prioritising MSM	MSM-based channels	man	24 years or less	single	higher	your income is enough	unsatisfactory	less than 12 months	highly exposed	both men and women	3 to 6 partners	no	no	between 20 and 40 min	no	simple	easy	totally satisfied	friend	secondary distribution	no	occasionally
331	Côte d'Ivoire	Calls initiated by the participant through the hotline	questionnaires completed	outreach activities prioritising MSM	MSM-based channels	man	24 years or less	single	secondary	your income is enough	unsatisfactory	12 months or more	somewhat exposed	both men and women	3 to 6 partners	no	no	under 20 min	no	not simple	not at all easy	totally satisfied	community agent / peer-educator	primary distribution	no	always
332	Côte d'Ivoire	Calls initiated by the participant through the hotline	questionnaires completed	outreach activities prioritising FSW	FSW-based channels	woman	25-34 years	single	none / primary	you are poor	very satisfactory	less than 12 months	highly exposed	partners of opposite sex only	DK-R	no	no	between 20 and 40 min	no	simple	easy	totally satisfied	health professional	primary distribution	no	always
333	Côte d'Ivoire	Calls initiated by the participant through the hotline	questionnaires completed	outreach activities prioritising FSW	FSW-based channels	woman	25-34 years	living with partner / married	none / primary	you are poor	unsatisfactory	12 months or more	highly exposed	partners of opposite sex only	3 to 6 partners	no	no	between 20 and 40 min	no	simple	easy	totally satisfied	relative	secondary distribution	no	occasionally
334	Côte d'Ivoire	Calls initiated by the participant through the hotline	not eligible: leaflet number not valid	NA	NA	NA	25-34 years	NA	NA	NA	NA	NA	NA	NA	DK-R	NA	NA	NA	NA	NA	NA	NA	NA	NA	NA	refusal
335	Côte d'Ivoire	Calls initiated by the participant through the hotline	questionnaires completed	outreach activities prioritising MSM	MSM-based channels	man	25-34 years	single	higher	your income is enough	very satisfactory	less than 12 months	somewhat exposed	both men and women	3 to 6 partners	no	no	between 20 and 40 min	no	very simple	easy	totally satisfied	community agent / peer-educator	primary distribution	no	always
336	Côte d'Ivoire	Calls initiated by the participant through the hotline	questionnaires completed	outreach activities prioritising PWUD	Other delivery channels	man	25-34 years	single	higher	your income is enough	quite satisfactory	less than 12 months	not at all exposed	partners of opposite sex only	1 to 2 partners	no	no	under 20 min	no	simple	easy	partially satisfied	friend	secondary distribution	no	occasionally
337	Côte d'Ivoire	Calls initiated by the participant through the hotline	questionnaires completed	outreach activities prioritising MSM	MSM-based channels	man	24 years or less	single	higher	your income is enough	very satisfactory	less than 12 months	not at all exposed	partners of opposite sex only	1 to 2 partners	no	no	between 20 and 40 min	no	very simple	very easy	totally satisfied	community agent / peer-educator	primary distribution	no	occasionally
338	Côte d'Ivoire	Calls initiated by the participant through the hotline	questionnaires completed	outreach activities prioritising FSW	FSW-based channels	woman	25-34 years	single	none / primary	you are poor	very satisfactory	less than 12 months	highly exposed	partners of opposite sex only	7 partners or more	no	no	between 20 and 40 min	no	simple	easy	totally satisfied	community agent / peer-educator	primary distribution	no	always
339	Côte d'Ivoire	Calls initiated by the participant through the hotline	questionnaires completed	outreach activities prioritising MSM	MSM-based channels	man	35 years or more	living with partner / married	none / primary	you are poor	unsatisfactory	12 months or more	somewhat exposed	partners of opposite sex only	1 to 2 partners	no	no	under 20 min	no	simple	easy	totally satisfied	community agent / peer-educator	primary distribution	no	occasionally
340	Côte d'Ivoire	Calls initiated by the participant through the hotline	questionnaires completed	outreach activities prioritising MSM	MSM-based channels	man	24 years or less	single	secondary	you are poor	very satisfactory	12 months or more	somewhat exposed	partners of same sex only	7 partners or more	no	no	between 20 and 40 min	no	simple	easy	partially satisfied	community agent / peer-educator	primary distribution	no	occasionally
341	Côte d'Ivoire	Calls initiated by the participant through the hotline	questionnaires completed	outreach activities prioritising MSM	MSM-based channels	man	25-34 years	single	secondary	you are poor	quite satisfactory	less than 12 months	highly exposed	partners of same sex only	7 partners or more	no	no	between 20 and 40 min	no	very simple	easy	totally satisfied	community agent / peer-educator	primary distribution	no	occasionally
342	Côte d'Ivoire	Calls initiated by the participant through the hotline	questionnaires completed	outreach activities prioritising MSM	MSM-based channels	man	24 years or less	single	higher	your income is enough	unsatisfactory	12 months or more	highly exposed	both men and women	3 to 6 partners	no	no	between 20 and 40 min	no	very simple	very easy	totally satisfied	community agent / peer-educator	primary distribution	no	occasionally
343	Côte d'Ivoire	Calls initiated by the participant through the hotline	questionnaires completed	outreach activities prioritising MSM	MSM-based channels	man	25-34 years	single	higher	you are poor	unsatisfactory	less than 12 months	not at all exposed	both men and women	3 to 6 partners	no	no	between 20 and 40 min	no	very simple	easy	totally satisfied	community agent / peer-educator	primary distribution	no	always
344	Côte d'Ivoire	Calls initiated by the participant through the hotline	questionnaires completed	outreach activities prioritising MSM	MSM-based channels	woman	24 years or less	single	higher	you are poor	quite satisfactory	less than 12 months	highly exposed	both men and women	7 partners or more	no	no	between 20 and 40 min	no	very simple	very easy	totally satisfied	sexual partner	secondary distribution	no	occasionally
345	Côte d'Ivoire	Calls initiated by the participant through the hotline	questionnaires completed	outreach activities prioritising MSM	MSM-based channels	man	24 years or less	single	secondary	your income is enough	very satisfactory	never tested before (first-time testers)	not at all exposed	both men and women	3 to 6 partners	no	no	between 20 and 40 min	no	very simple	very easy	totally satisfied	community agent / peer-educator	primary distribution	yes	always
346	Côte d'Ivoire	Calls initiated by the participant through the hotline	questionnaires completed	outreach activities prioritising MSM	MSM-based channels	man	25-34 years	living with partner / married	secondary	you are poor	very satisfactory	less than 12 months	highly exposed	both men and women	1 to 2 partners	no	no	between 20 and 40 min	no	simple	easy	totally satisfied	community agent / peer-educator	primary distribution	no	always
347	Côte d'Ivoire	Calls initiated by the participant through the hotline	questionnaires completed	outreach activities prioritising MSM	MSM-based channels	man	25-34 years	living with partner / married	secondary	you are very poor	very satisfactory	less than 12 months	not at all exposed	both men and women	3 to 6 partners	yes	no	more than 40 min	no	simple	very easy	totally satisfied	community agent / peer-educator	primary distribution	no	occasionally
348	Côte d'Ivoire	Calls initiated by the participant through the hotline	questionnaires completed	outreach activities prioritising FSW	FSW-based channels	woman	25-34 years	living with partner / married	higher	you are comfortable	very satisfactory	less than 12 months	highly exposed	partners of opposite sex only	3 to 6 partners	no	no	under 20 min	no	simple	easy	totally satisfied	relative	secondary distribution	no	occasionally
349	Côte d'Ivoire	Calls initiated by the participant through the hotline	questionnaires completed	outreach activities prioritising MSM	MSM-based channels	woman	24 years or less	living with partner / married	higher	your income is enough	unsatisfactory	less than 12 months	somewhat exposed	partners of opposite sex only	1 to 2 partners	no	no	under 20 min	no	very simple	very easy	totally satisfied	relative	secondary distribution	no	always
350	Côte d'Ivoire	Calls initiated by the participant through the hotline	questionnaires completed	outreach activities prioritising MSM	MSM-based channels	man	24 years or less	single	higher	you are poor	quite satisfactory	less than 12 months	highly exposed	both men and women	7 partners or more	yes	yes	between 20 and 40 min	no	simple	easy	totally satisfied	relative	secondary distribution	no	occasionally
351	Côte d'Ivoire	Calls initiated by the participant through the hotline	questionnaires completed	outreach activities prioritising MSM	MSM-based channels	man	24 years or less	single	higher	your income is enough	very satisfactory	never tested before (first-time testers)	not at all exposed	partners of opposite sex only	7 partners or more	no	no	under 20 min	no	very simple	very easy	totally satisfied	community agent / peer-educator	primary distribution	yes	never
352	Côte d'Ivoire	Calls initiated by the participant through the hotline	questionnaires completed	outreach activities prioritising MSM	MSM-based channels	man	24 years or less	living with partner / married	secondary	your income is enough	very satisfactory	12 months or more	highly exposed	both men and women	7 partners or more	no	no	between 20 and 40 min	no	very simple	easy	totally satisfied	relative	secondary distribution	no	never
353	Côte d'Ivoire	Calls initiated by the participant through the hotline	questionnaires completed	outreach activities prioritising MSM	MSM-based channels	man	24 years or less	single	secondary	you are comfortable	very satisfactory	less than 12 months	not at all exposed	both men and women	7 partners or more	no	no	between 20 and 40 min	no	very simple	very easy	totally satisfied	sexual partner	secondary distribution	no	always
354	Côte d'Ivoire	Calls initiated by the participant through the hotline	questionnaires completed	outreach activities prioritising MSM	MSM-based channels	man	25-34 years	living with partner / married	none / primary	you are poor	unsatisfactory	never tested before (first-time testers)	not at all exposed	partners of opposite sex only	1 to 2 partners	no	no	between 20 and 40 min	no	simple	easy	totally satisfied	relative	secondary distribution	yes	never
355	Côte d'Ivoire	Calls initiated by the participant through the hotline	questionnaires completed	outreach activities prioritising MSM	MSM-based channels	man	24 years or less	single	none / primary	you are very poor	very satisfactory	never tested before (first-time testers)	highly exposed	partners of opposite sex only	1 to 2 partners	no	no	between 20 and 40 min	no	simple	easy	totally satisfied	friend	secondary distribution	yes	always
356	Côte d'Ivoire	Calls initiated by the participant through the hotline	questionnaires completed	outreach activities prioritising FSW	FSW-based channels	man	25-34 years	single	secondary	your income is enough	very satisfactory	never tested before (first-time testers)	not at all exposed	partners of opposite sex only	1 to 2 partners	no	no	between 20 and 40 min	no	very simple	very easy	totally satisfied	sexual partner	secondary distribution	yes	occasionally
357	Côte d'Ivoire	Calls initiated by the participant through the hotline	questionnaires completed	outreach activities prioritising MSM	MSM-based channels	man	24 years or less	living with partner / married	secondary	you are poor	very satisfactory	less than 12 months	somewhat exposed	partners of opposite sex only	1 to 2 partners	no	no	between 20 and 40 min	no	very simple	very easy	totally satisfied	community agent / peer-educator	primary distribution	no	occasionally
358	Côte d'Ivoire	Calls initiated by the participant through the hotline	questionnaires completed	outreach activities prioritising MSM	MSM-based channels	man	24 years or less	single	higher	you are comfortable	quite satisfactory	never tested before (first-time testers)	somewhat exposed	both men and women	7 partners or more	no	no	between 20 and 40 min	no	very simple	very easy	totally satisfied	community agent / peer-educator	primary distribution	yes	always
359	Côte d'Ivoire	Calls initiated by the participant through the hotline	questionnaires completed	outreach activities prioritising MSM	MSM-based channels	man	25-34 years	single	higher	you are comfortable	very satisfactory	less than 12 months	not at all exposed	never had sex	0 partner	no	no	between 20 and 40 min	no	very simple	very easy	totally satisfied	community agent / peer-educator	primary distribution	no	did not have sex
360	Côte d'Ivoire	Calls initiated by the participant through the hotline	questionnaires completed	outreach activities prioritising MSM	MSM-based channels	man	24 years or less	single	higher	you are poor	very satisfactory	12 months or more	highly exposed	partners of same sex only	7 partners or more	no	no	between 20 and 40 min	no	very simple	easy	totally satisfied	community agent / peer-educator	primary distribution	no	occasionally
361	Côte d'Ivoire	Calls initiated by the participant through the hotline	questionnaires completed	outreach activities prioritising FSW	FSW-based channels	man	35 years or more	living with partner / married	none / primary	you are poor	very satisfactory	never tested before (first-time testers)	not at all exposed	partners of opposite sex only	1 to 2 partners	no	no	between 20 and 40 min	no	very simple	very easy	totally satisfied	community agent / peer-educator	primary distribution	yes	never
362	Côte d'Ivoire	Calls initiated by the participant through the hotline	questionnaires completed	outreach activities prioritising MSM	MSM-based channels	man	25-34 years	single	higher	you are poor	very satisfactory	less than 12 months	somewhat exposed	both men and women	7 partners or more	no	no	between 20 and 40 min	no	very simple	easy	partially satisfied	friend	secondary distribution	no	occasionally
363	Côte d'Ivoire	Calls initiated by the participant through the hotline	questionnaires completed	outreach activities prioritising FSW	FSW-based channels	man	35 years or more	living with partner / married	secondary	you are poor	unsatisfactory	less than 12 months	highly exposed	partners of opposite sex only	DK-R	no	no	between 20 and 40 min	no	very simple	easy	partially satisfied	community agent / peer-educator	primary distribution	no	occasionally
364	Côte d'Ivoire	Calls initiated by the participant through the hotline	questionnaires completed	outreach activities prioritising FSW	FSW-based channels	man	24 years or less	single	secondary	you are comfortable	very satisfactory	less than 12 months	highly exposed	partners of opposite sex only	1 to 2 partners	no	no	between 20 and 40 min	no	very simple	easy	totally satisfied	community agent / peer-educator	primary distribution	no	always
365	Côte d'Ivoire	Calls initiated by the participant through the hotline	questionnaires completed	outreach activities prioritising MSM	MSM-based channels	man	35 years or more	single	secondary	you are poor	very satisfactory	less than 12 months	somewhat exposed	both men and women	7 partners or more	no	no	between 20 and 40 min	no	very simple	very easy	totally satisfied	community agent / peer-educator	primary distribution	no	occasionally
366	Côte d'Ivoire	Calls initiated by the participant through the hotline	questionnaires completed	outreach activities prioritising MSM	MSM-based channels	woman	24 years or less	single	higher	your income is enough	unsatisfactory	less than 12 months	somewhat exposed	both men and women	7 partners or more	no	no	between 20 and 40 min	no	very simple	very easy	totally satisfied	community agent / peer-educator	primary distribution	no	occasionally
367	Côte d'Ivoire	Calls initiated by the participant through the hotline	questionnaires completed	outreach activities prioritising MSM	MSM-based channels	woman	25-34 years	single	secondary	you are poor	unsatisfactory	12 months or more	not at all exposed	partners of opposite sex only	1 to 2 partners	no	no	between 20 and 40 min	no	simple	easy	totally satisfied	relative	secondary distribution	no	never
368	Côte d'Ivoire	Calls initiated by the participant through the hotline	questionnaires completed	outreach activities prioritising MSM	MSM-based channels	woman	24 years or less	single	higher	your income is enough	quite satisfactory	never tested before (first-time testers)	highly exposed	both men and women	3 to 6 partners	no	no	between 20 and 40 min	no	simple	easy	totally satisfied	friend	secondary distribution	yes	occasionally
369	Côte d'Ivoire	Calls initiated by the participant through the hotline	questionnaires completed	outreach activities prioritising PWUD	Other delivery channels	man	35 years or more	single	secondary	you are very poor	quite satisfactory	12 months or more	somewhat exposed	partners of opposite sex only	3 to 6 partners	no	no	between 20 and 40 min	no	simple	very easy	totally satisfied	relative	secondary distribution	no	occasionally
370	Côte d'Ivoire	Calls initiated by the participant through the hotline	questionnaires completed	outreach activities prioritising MSM	MSM-based channels	man	24 years or less	single	secondary	you are poor	unsatisfactory	less than 12 months	highly exposed	partners of same sex only	7 partners or more	no	no	between 20 and 40 min	no	very simple	very easy	totally satisfied	community agent / peer-educator	primary distribution	no	occasionally
371	Côte d'Ivoire	Calls initiated by the participant through the hotline	questionnaires completed	outreach activities prioritising MSM	MSM-based channels	woman	24 years or less	single	secondary	you are poor	very satisfactory	less than 12 months	not at all exposed	partners of opposite sex only	7 partners or more	no	no	between 20 and 40 min	no	simple	easy	totally satisfied	friend	secondary distribution	no	always
372	Côte d'Ivoire	Calls initiated by the participant through the hotline	questionnaires completed	outreach activities prioritising FSW	FSW-based channels	man	25-34 years	living with partner / married	none / primary	you are poor	unsatisfactory	less than 12 months	somewhat exposed	partners of opposite sex only	3 to 6 partners	no	no	between 20 and 40 min	no	simple	easy	totally satisfied	community agent / peer-educator	primary distribution	no	never
373	Côte d'Ivoire	Calls initiated by the participant through the hotline	not eligible: leaflet number not valid	NA	NA	NA	25-34 years	NA	NA	NA	NA	NA	NA	NA	DK-R	NA	NA	NA	NA	NA	NA	NA	NA	NA	NA	refusal
374	Côte d'Ivoire	Calls initiated by the participant through the hotline	questionnaires completed	outreach activities prioritising FSW	FSW-based channels	man	25-34 years	single	none / primary	you are poor	very satisfactory	never tested before (first-time testers)	not at all exposed	partners of opposite sex only	1 to 2 partners	no	no	between 20 and 40 min	no	very simple	easy	totally satisfied	community agent / peer-educator	primary distribution	yes	always
375	Côte d'Ivoire	Calls initiated by the participant through the hotline	questionnaires completed	outreach activities prioritising MSM	MSM-based channels	woman	24 years or less	single	secondary	you are poor	very satisfactory	less than 12 months	not at all exposed	DK-R	DK-R	no	no	between 20 and 40 min	no	simple	very easy	totally satisfied	friend	secondary distribution	no	refusal
376	Côte d'Ivoire	Calls initiated by the participant through the hotline	questionnaires completed	outreach activities prioritising MSM	MSM-based channels	man	24 years or less	single	higher	you are comfortable	very satisfactory	less than 12 months	somewhat exposed	both men and women	7 partners or more	no	no	between 20 and 40 min	no	very simple	very easy	totally satisfied	friend	secondary distribution	no	occasionally
377	Côte d'Ivoire	Calls initiated by the participant through the hotline	questionnaires completed	outreach activities prioritising MSM	MSM-based channels	man	24 years or less	single	higher	you are comfortable	very satisfactory	less than 12 months	somewhat exposed	partners of opposite sex only	DK-R	no	no	between 20 and 40 min	no	very simple	very easy	totally satisfied	health professional	primary distribution	no	occasionally
378	Senegal	Calls initiated by the participant through the hotline	questionnaires completed	outreach activities prioritising FSW	FSW-based channels	woman	25-34 years	divorced / separated / widowed	none / primary	your income is enough	very satisfactory	12 months or more	not at all exposed	partners of opposite sex only	DK-R	no	no	between 20 and 40 min	no	simple	easy	totally satisfied	community agent / peer-educator	primary distribution	no	always
379	Côte d'Ivoire	Calls initiated by the participant through the hotline	questionnaires completed	outreach activities prioritising MSM	MSM-based channels	man	25-34 years	single	higher	you are comfortable	quite satisfactory	less than 12 months	somewhat exposed	partners of opposite sex only	1 to 2 partners	no	no	between 20 and 40 min	no	very simple	very easy	totally satisfied	friend	secondary distribution	no	occasionally
380	Côte d'Ivoire	Calls initiated by the participant through the hotline	questionnaires completed	outreach activities prioritising MSM	MSM-based channels	man	25-34 years	living with partner / married	higher	you are poor	very satisfactory	less than 12 months	not at all exposed	partners of same sex only	1 to 2 partners	no	no	between 20 and 40 min	no	very simple	very easy	totally satisfied	community agent / peer-educator	primary distribution	no	occasionally
381	Côte d'Ivoire	Calls initiated by the participant through the hotline	questionnaires completed	outreach activities prioritising MSM	MSM-based channels	man	25-34 years	living with partner / married	secondary	you are poor	very satisfactory	12 months or more	somewhat exposed	both men and women	3 to 6 partners	no	no	under 20 min	no	simple	easy	totally satisfied	friend	secondary distribution	no	always
382	Côte d'Ivoire	Calls initiated by the participant through the hotline	questionnaires completed	outreach activities prioritising MSM	MSM-based channels	man	24 years or less	living with partner / married	secondary	you are poor	unsatisfactory	never tested before (first-time testers)	not at all exposed	both men and women	1 to 2 partners	no	no	between 20 and 40 min	no	very simple	very easy	totally satisfied	friend	secondary distribution	yes	occasionally
383	Côte d'Ivoire	Calls initiated by the participant through the hotline	questionnaires completed	outreach activities prioritising MSM	MSM-based channels	man	24 years or less	living with partner / married	higher	your income is enough	very satisfactory	never tested before (first-time testers)	highly exposed	both men and women	7 partners or more	no	no	between 20 and 40 min	no	very simple	very easy	totally satisfied	friend	secondary distribution	yes	occasionally
384	Côte d'Ivoire	Calls initiated by the participant through the hotline	questionnaires completed	outreach activities prioritising MSM	MSM-based channels	woman	25-34 years	single	higher	you are comfortable	very satisfactory	less than 12 months	not at all exposed	partners of opposite sex only	1 to 2 partners	no	no	between 20 and 40 min	no	simple	easy	partially satisfied	friend	secondary distribution	no	occasionally
385	Côte d'Ivoire	Calls initiated by the participant through the hotline	questionnaires completed	outreach activities prioritising MSM	MSM-based channels	man	25-34 years	single	secondary	you are poor	unsatisfactory	never tested before (first-time testers)	highly exposed	both men and women	7 partners or more	no	no	between 20 and 40 min	no	simple	easy	totally satisfied	friend	secondary distribution	yes	never
386	Côte d'Ivoire	Calls initiated by the participant through the hotline	questionnaires completed	outreach activities prioritising FSW	FSW-based channels	man	24 years or less	single	secondary	you are poor	quite satisfactory	less than 12 months	not at all exposed	DK-R	DK-R	no	no	between 20 and 40 min	no	very simple	very easy	totally satisfied	friend	secondary distribution	no	refusal
387	Côte d'Ivoire	Calls initiated by the participant through the hotline	questionnaires completed	outreach activities prioritising MSM	MSM-based channels	man	35 years or more	single	secondary	you are poor	very satisfactory	less than 12 months	not at all exposed	both men and women	7 partners or more	no	no	between 20 and 40 min	no	very simple	very easy	totally satisfied	friend	secondary distribution	no	occasionally
388	Mali	Calls initiated by the participant through the hotline	questionnaires completed	outreach activities prioritising FSW	FSW-based channels	man	25-34 years	living with partner / married	secondary	your income is enough	very satisfactory	never tested before (first-time testers)	not at all exposed	both men and women	3 to 6 partners	no	no	between 20 and 40 min	no	simple	very easy	totally satisfied	community agent / peer-educator	primary distribution	yes	always
389	Côte d'Ivoire	Calls initiated by the participant through the hotline	questionnaires completed	outreach activities prioritising FSW	FSW-based channels	woman	24 years or less	living with partner / married	secondary	you are poor	unsatisfactory	less than 12 months	somewhat exposed	partners of opposite sex only	1 to 2 partners	no	no	between 20 and 40 min	no	very simple	very easy	totally satisfied	community agent / peer-educator	primary distribution	no	never
390	Senegal	Calls initiated by the participant through the hotline	questionnaires completed	STI consultations	Other delivery channels	woman	25-34 years	single	none / primary	you are poor	quite satisfactory	less than 12 months	somewhat exposed	partners of opposite sex only	DK-R	no	no	between 20 and 40 min	no	simple	not at all easy	totally satisfied	health professional	primary distribution	no	always
391	Mali	Calls initiated by the participant through the hotline	questionnaires completed	outreach activities prioritising MSM	MSM-based channels	man	24 years or less	living with partner / married	secondary	you are poor	very satisfactory	never tested before (first-time testers)	highly exposed	both men and women	7 partners or more	no	no	under 20 min	no	simple	easy	totally satisfied	community agent / peer-educator	primary distribution	yes	never
392	Mali	Calls initiated by the participant through the hotline	questionnaires completed	outreach activities prioritising MSM	MSM-based channels	man	25-34 years	single	secondary	you are poor	unsatisfactory	never tested before (first-time testers)	highly exposed	partners of same sex only	7 partners or more	no	no	between 20 and 40 min	no	very simple	very easy	totally satisfied	sexual partner	secondary distribution	yes	never
393	Côte d'Ivoire	Calls initiated by the participant through the hotline	questionnaires completed	index testing	Other delivery channels	man	25-34 years	single	secondary	you are very poor	very satisfactory	12 months or more	somewhat exposed	partners of opposite sex only	7 partners or more	no	no	between 20 and 40 min	no	simple	very easy	totally satisfied	relative	secondary distribution	no	occasionally
394	Mali	Calls initiated by the participant through the hotline	questionnaires completed	outreach activities prioritising MSM	MSM-based channels	man	24 years or less	single	higher	you are poor	very satisfactory	never tested before (first-time testers)	highly exposed	partners of same sex only	7 partners or more	no	no	between 20 and 40 min	no	very simple	very easy	totally satisfied	sexual partner	secondary distribution	yes	never
395	Mali	Calls initiated by the participant through the hotline	questionnaires completed	outreach activities prioritising MSM	MSM-based channels	man	25-34 years	single	secondary	you are very poor	unsatisfactory	never tested before (first-time testers)	highly exposed	partners of same sex only	7 partners or more	no	no	between 20 and 40 min	no	very simple	very easy	totally satisfied	sexual partner	secondary distribution	yes	never
396	Côte d'Ivoire	Calls initiated by the participant through the hotline	questionnaires completed	outreach activities prioritising MSM	MSM-based channels	man	25-34 years	single	higher	your income is enough	very satisfactory	less than 12 months	not at all exposed	partners of opposite sex only	1 to 2 partners	no	no	between 20 and 40 min	no	very simple	very easy	totally satisfied	community agent / peer-educator	primary distribution	no	always
397	Senegal	Calls initiated by the participant through the hotline	questionnaires completed	STI consultations	Other delivery channels	man	25-34 years	living with partner / married	none / primary	you are poor	unsatisfactory	never tested before (first-time testers)	not at all exposed	partners of opposite sex only	1 to 2 partners	no	no	between 20 and 40 min	no	simple	easy	totally satisfied	sexual partner	secondary distribution	yes	never
398	Mali	Calls initiated by the participant through the hotline	questionnaires completed	outreach activities prioritising FSW	FSW-based channels	woman	25-34 years	living with partner / married	higher	you are poor	very satisfactory	12 months or more	not at all exposed	DK-R	DK-R	no	no	under 20 min	no	simple	easy	totally satisfied	community agent / peer-educator	primary distribution	no	refusal
399	Côte d'Ivoire	Calls initiated by the participant through the hotline	questionnaires completed	outreach activities prioritising MSM	MSM-based channels	man	35 years or more	single	none / primary	you are poor	unsatisfactory	never tested before (first-time testers)	somewhat exposed	partners of opposite sex only	1 to 2 partners	no	no	under 20 min	no	very simple	very easy	totally satisfied	community agent / peer-educator	primary distribution	yes	occasionally
400	Senegal	Calls initiated by the participant through the hotline	questionnaires completed	outreach activities prioritising FSW	FSW-based channels	woman	25-34 years	single	none / primary	you are poor	very satisfactory	less than 12 months	not at all exposed	partners of opposite sex only	3 to 6 partners	no	no	between 20 and 40 min	no	simple	easy	totally satisfied	community agent / peer-educator	primary distribution	no	always
401	Côte d'Ivoire	Calls initiated by the participant through the hotline	questionnaires completed	outreach activities prioritising FSW	FSW-based channels	man	35 years or more	single	secondary	you are poor	unsatisfactory	less than 12 months	highly exposed	partners of opposite sex only	DK-R	no	no	between 20 and 40 min	no	very simple	easy	partially satisfied	community agent / peer-educator	primary distribution	no	occasionally
402	Mali	Calls initiated by the participant through the hotline	not eligible: leaflet number not valid	NA	NA	NA	25-34 years	NA	NA	NA	NA	NA	NA	NA	DK-R	NA	NA	NA	NA	NA	NA	NA	NA	NA	NA	refusal
403	Côte d'Ivoire	Calls initiated by the participant through the hotline	questionnaires completed	outreach activities prioritising FSW	FSW-based channels	woman	24 years or less	single	secondary	you are very poor	unsatisfactory	12 months or more	somewhat exposed	partners of opposite sex only	1 to 2 partners	no	no	between 20 and 40 min	no	simple	easy	totally satisfied	community agent / peer-educator	primary distribution	no	occasionally
404	Côte d'Ivoire	Calls initiated by the participant through the hotline	questionnaires completed	outreach activities prioritising FSW	FSW-based channels	woman	24 years or less	single	none / primary	your income is enough	not at all satisfactory	less than 12 months	highly exposed	partners of opposite sex only	3 to 6 partners	no	no	between 20 and 40 min	no	simple	not easy	partially satisfied	community agent / peer-educator	primary distribution	no	never
405	Senegal	Calls initiated by the participant through the hotline	questionnaires completed	outreach activities prioritising FSW	FSW-based channels	woman	25-34 years	single	none / primary	you are very poor	not at all satisfactory	12 months or more	not at all exposed	partners of opposite sex only	0 partner	no	no	do not know	no	simple	not easy	totally satisfied	community agent / peer-educator	primary distribution	no	did not have sex
406	Côte d'Ivoire	Calls initiated by the participant through the hotline	questionnaires completed	outreach activities prioritising FSW	FSW-based channels	man	25-34 years	single	secondary	your income is enough	very satisfactory	never tested before (first-time testers)	somewhat exposed	partners of opposite sex only	3 to 6 partners	no	no	between 20 and 40 min	no	simple	not easy	totally satisfied	community agent / peer-educator	primary distribution	yes	always
407	Côte d'Ivoire	Calls initiated by the participant through the hotline	questionnaires completed	outreach activities prioritising FSW	FSW-based channels	woman	25-34 years	living with partner / married	secondary	you are comfortable	very satisfactory	less than 12 months	highly exposed	partners of opposite sex only	DK-R	no	no	between 20 and 40 min	no	very simple	easy	totally satisfied	community agent / peer-educator	primary distribution	no	never
408	Mali	Calls initiated by the participant through the hotline	questionnaires completed	outreach activities prioritising MSM	MSM-based channels	man	25-34 years	single	secondary	you are poor	very satisfactory	never tested before (first-time testers)	highly exposed	partners of same sex only	7 partners or more	no	no	between 20 and 40 min	no	very simple	very easy	totally satisfied	sexual partner	secondary distribution	yes	never
409	Côte d'Ivoire	Calls initiated by the participant through the hotline	questionnaires completed	outreach activities prioritising MSM	MSM-based channels	man	25-34 years	living with partner / married	none / primary	you are very poor	very satisfactory	never tested before (first-time testers)	highly exposed	partners of opposite sex only	DK-R	no	no	between 20 and 40 min	no	very simple	easy	totally satisfied	community agent / peer-educator	primary distribution	yes	occasionally
410	Mali	Calls initiated by the participant through the hotline	questionnaires completed	outreach activities prioritising MSM	MSM-based channels	man	25-34 years	single	secondary	you are comfortable	quite satisfactory	never tested before (first-time testers)	highly exposed	partners of same sex only	3 to 6 partners	no	no	between 20 and 40 min	no	very simple	very easy	partially satisfied	sexual partner	secondary distribution	yes	never
411	Côte d'Ivoire	Calls initiated by the participant through the hotline	questionnaires completed	outreach activities prioritising FSW	FSW-based channels	woman	24 years or less	single	secondary	you are comfortable	very satisfactory	never tested before (first-time testers)	not at all exposed	partners of opposite sex only	1 to 2 partners	no	no	between 20 and 40 min	no	simple	easy	totally satisfied	community agent / peer-educator	primary distribution	yes	never
412	Côte d'Ivoire	Calls initiated by the participant through the hotline	questionnaires completed	outreach activities prioritising FSW	FSW-based channels	man	35 years or more	living with partner / married	none / primary	you are comfortable	very satisfactory	less than 12 months	not at all exposed	partners of opposite sex only	1 to 2 partners	no	no	between 20 and 40 min	no	very simple	very easy	totally satisfied	relative	secondary distribution	no	never
413	Côte d'Ivoire	Calls initiated by the participant through the hotline	questionnaires completed	outreach activities prioritising MSM	MSM-based channels	man	25-34 years	living with partner / married	higher	you are comfortable	very satisfactory	less than 12 months	somewhat exposed	both men and women	3 to 6 partners	no	no	between 20 and 40 min	no	very simple	easy	totally satisfied	community agent / peer-educator	primary distribution	no	occasionally
414	Mali	Calls initiated by the participant through the hotline	questionnaires completed	outreach activities prioritising MSM	MSM-based channels	man	25-34 years	living with partner / married	secondary	you are poor	very satisfactory	never tested before (first-time testers)	highly exposed	partners of same sex only	7 partners or more	no	no	between 20 and 40 min	no	very simple	very easy	totally satisfied	sexual partner	secondary distribution	yes	never
415	Côte d'Ivoire	Calls initiated by the participant through the hotline	questionnaires completed	outreach activities prioritising MSM	MSM-based channels	woman	24 years or less	living with partner / married	higher	you are comfortable	quite satisfactory	never tested before (first-time testers)	somewhat exposed	partners of same sex only	1 to 2 partners	no	no	under 20 min	no	not simple	very easy	totally satisfied	community agent / peer-educator	primary distribution	yes	never
416	Côte d'Ivoire	Calls initiated by the participant through the hotline	questionnaires completed	outreach activities prioritising FSW	FSW-based channels	man	25-34 years	single	secondary	you are comfortable	very satisfactory	less than 12 months	not at all exposed	partners of opposite sex only	1 to 2 partners	no	no	between 20 and 40 min	no	very simple	very easy	totally satisfied	community agent / peer-educator	primary distribution	no	occasionally
417	Senegal	Calls initiated by the participant through the hotline	questionnaires completed	outreach activities prioritising FSW	FSW-based channels	woman	25-34 years	living with partner / married	none / primary	you are poor	very satisfactory	less than 12 months	not at all exposed	DK-R	DK-R	no	no	do not know	no	simple	easy	totally satisfied	community agent / peer-educator	primary distribution	no	refusal
418	Mali	Calls initiated by the participant through the hotline	questionnaires completed	index testing	Other delivery channels	woman	25-34 years	living with partner / married	higher	you are poor	very satisfactory	never tested before (first-time testers)	somewhat exposed	partners of opposite sex only	1 to 2 partners	no	no	between 20 and 40 min	no	very simple	very easy	totally satisfied	health professional	primary distribution	yes	always
419	Côte d'Ivoire	Calls initiated by the participant through the hotline	questionnaires completed	outreach activities prioritising FSW	FSW-based channels	woman	25-34 years	single	secondary	you are poor	very satisfactory	less than 12 months	somewhat exposed	partners of opposite sex only	1 to 2 partners	no	no	between 20 and 40 min	no	simple	easy	totally satisfied	relative	secondary distribution	no	occasionally
420	Côte d'Ivoire	Calls initiated by the participant through the hotline	not eligible: leaflet number not valid	NA	NA	NA	24 years or less	NA	NA	NA	NA	NA	NA	NA	DK-R	NA	NA	NA	NA	NA	NA	NA	NA	NA	NA	refusal
421	Côte d'Ivoire	Calls initiated by the participant through the hotline	questionnaires completed	outreach activities prioritising MSM	MSM-based channels	man	25-34 years	single	secondary	you are comfortable	not at all satisfactory	12 months or more	not at all exposed	both men and women	3 to 6 partners	no	no	under 20 min	no	very simple	not easy	not satisfied	colleague	secondary distribution	no	never
422	Mali	Calls initiated by the participant through the hotline	questionnaires completed	outreach activities prioritising FSW	FSW-based channels	woman	24 years or less	single	secondary	you are poor	very satisfactory	less than 12 months	not at all exposed	partners of opposite sex only	1 to 2 partners	no	no	between 20 and 40 min	no	very simple	easy	totally satisfied	community agent / peer-educator	primary distribution	no	always
423	Côte d'Ivoire	Calls initiated by the participant through the hotline	questionnaires completed	outreach activities prioritising MSM	MSM-based channels	man	25-34 years	single	secondary	you are comfortable	very satisfactory	less than 12 months	not at all exposed	partners of same sex only	3 to 6 partners	no	no	between 20 and 40 min	no	very simple	easy	totally satisfied	community agent / peer-educator	primary distribution	no	always
424	Côte d'Ivoire	Calls initiated by the participant through the hotline	questionnaires completed	outreach activities prioritising FSW	FSW-based channels	man	24 years or less	single	higher	your income is enough	very satisfactory	never tested before (first-time testers)	somewhat exposed	partners of opposite sex only	3 to 6 partners	no	no	between 20 and 40 min	no	simple	easy	partially satisfied	relative	secondary distribution	yes	never
425	Côte d'Ivoire	Calls initiated by the participant through the hotline	questionnaires completed	outreach activities prioritising MSM	MSM-based channels	man	25-34 years	single	higher	your income is enough	very satisfactory	less than 12 months	not at all exposed	partners of opposite sex only	1 to 2 partners	no	no	under 20 min	no	simple	easy	totally satisfied	community agent / peer-educator	primary distribution	no	always
426	Côte d'Ivoire	Calls initiated by the participant through the hotline	questionnaires completed	outreach activities prioritising MSM	MSM-based channels	man	25-34 years	single	secondary	your income is enough	quite satisfactory	less than 12 months	not at all exposed	both men and women	3 to 6 partners	no	no	between 20 and 40 min	no	very simple	easy	totally satisfied	community agent / peer-educator	primary distribution	no	always
427	Côte d'Ivoire	Calls initiated by the participant through the hotline	questionnaires completed	outreach activities prioritising FSW	FSW-based channels	man	25-34 years	living with partner / married	higher	you are poor	very satisfactory	12 months or more	highly exposed	partners of opposite sex only	7 partners or more	no	no	between 20 and 40 min	no	very simple	easy	totally satisfied	relative	secondary distribution	no	occasionally
428	Côte d'Ivoire	Calls initiated by the participant through the hotline	questionnaires completed	outreach activities prioritising MSM	MSM-based channels	man	24 years or less	single	higher	you are comfortable	very satisfactory	less than 12 months	not at all exposed	never had sex	0 partner	no	no	between 20 and 40 min	no	very simple	very easy	totally satisfied	community agent / peer-educator	primary distribution	no	did not have sex
429	Mali	Calls initiated by the participant through the hotline	questionnaires completed	outreach activities prioritising FSW	FSW-based channels	man	24 years or less	single	higher	your income is enough	very satisfactory	never tested before (first-time testers)	not at all exposed	partners of opposite sex only	1 to 2 partners	no	no	between 20 and 40 min	no	very simple	easy	totally satisfied	community agent / peer-educator	primary distribution	yes	always
430	Senegal	Calls initiated by the participant through the hotline	questionnaires completed	outreach activities prioritising FSW	FSW-based channels	woman	24 years or less	divorced / separated / widowed	none / primary	your income is enough	very satisfactory	less than 12 months	not at all exposed	partners of opposite sex only	DK-R	no	no	do not know	no	simple	easy	totally satisfied	community agent / peer-educator	primary distribution	no	occasionally
431	Côte d'Ivoire	Calls initiated by the participant through the hotline	questionnaires completed	outreach activities prioritising FSW	FSW-based channels	woman	24 years or less	single	secondary	you are poor	very satisfactory	less than 12 months	not at all exposed	partners of opposite sex only	DK-R	no	no	between 20 and 40 min	no	simple	easy	totally satisfied	community agent / peer-educator	primary distribution	no	always
432	Côte d'Ivoire	Calls initiated by the participant through the hotline	questionnaires completed	outreach activities prioritising FSW	FSW-based channels	man	25-34 years	single	none / primary	you are poor	very satisfactory	never tested before (first-time testers)	highly exposed	partners of opposite sex only	7 partners or more	no	no	between 20 and 40 min	no	very simple	very easy	totally satisfied	relative	secondary distribution	yes	occasionally
433	Mali	Calls initiated by the participant through the hotline	questionnaires completed	outreach activities prioritising FSW	FSW-based channels	man	25-34 years	single	secondary	your income is enough	very satisfactory	never tested before (first-time testers)	somewhat exposed	partners of opposite sex only	3 to 6 partners	no	no	between 20 and 40 min	no	simple	easy	totally satisfied	community agent / peer-educator	primary distribution	yes	never
434	Côte d'Ivoire	Calls initiated by the participant through the hotline	questionnaires completed	outreach activities prioritising MSM	MSM-based channels	man	25-34 years	single	higher	you are poor	very satisfactory	less than 12 months	highly exposed	partners of same sex only	3 to 6 partners	no	no	between 20 and 40 min	no	simple	easy	totally satisfied	friend	secondary distribution	no	always
435	Mali	Calls initiated by the participant through the hotline	questionnaires completed	outreach activities prioritising FSW	FSW-based channels	woman	24 years or less	single	none / primary	you are comfortable	very satisfactory	less than 12 months	not at all exposed	partners of opposite sex only	7 partners or more	no	no	under 20 min	no	simple	easy	totally satisfied	health professional	primary distribution	no	always
436	Côte d'Ivoire	Calls initiated by the participant through the hotline	questionnaires completed	outreach activities prioritising FSW	FSW-based channels	man	35 years or more	living with partner / married	secondary	you are poor	very satisfactory	12 months or more	not at all exposed	partners of opposite sex only	3 to 6 partners	no	no	between 20 and 40 min	no	simple	easy	totally satisfied	relative	secondary distribution	no	occasionally
437	Mali	Calls initiated by the participant through the hotline	questionnaires completed	outreach activities prioritising FSW	FSW-based channels	woman	24 years or less	living with partner / married	secondary	you are poor	quite satisfactory	never tested before (first-time testers)	not at all exposed	partners of opposite sex only	1 to 2 partners	no	no	under 20 min	no	very simple	easy	totally satisfied	community agent / peer-educator	primary distribution	yes	never
438	Côte d'Ivoire	Calls initiated by the participant through the hotline	questionnaires completed	outreach activities prioritising FSW	FSW-based channels	woman	25-34 years	single	secondary	you are comfortable	very satisfactory	12 months or more	not at all exposed	partners of opposite sex only	1 to 2 partners	no	no	between 20 and 40 min	no	simple	easy	totally satisfied	community agent / peer-educator	primary distribution	no	never
439	Mali	Calls initiated by the participant through the hotline	questionnaires completed	outreach activities prioritising FSW	FSW-based channels	man	25-34 years	living with partner / married	secondary	you are very poor	quite satisfactory	less than 12 months	somewhat exposed	partners of opposite sex only	7 partners or more	no	no	between 20 and 40 min	no	very simple	very easy	totally satisfied	community agent / peer-educator	primary distribution	no	always
440	Côte d'Ivoire	Calls initiated by the participant through the hotline	questionnaires completed	outreach activities prioritising FSW	FSW-based channels	man	35 years or more	divorced / separated / widowed	secondary	you are poor	very satisfactory	12 months or more	not at all exposed	partners of opposite sex only	1 to 2 partners	no	no	between 20 and 40 min	no	very simple	very easy	totally satisfied	relative	secondary distribution	no	never
441	Mali	Calls initiated by the participant through the hotline	questionnaires completed	outreach activities prioritising FSW	FSW-based channels	woman	25-34 years	living with partner / married	none / primary	you are very poor	unsatisfactory	never tested before (first-time testers)	not at all exposed	partners of opposite sex only	1 to 2 partners	no	no	under 20 min	no	very simple	very easy	totally satisfied	community agent / peer-educator	primary distribution	yes	never
442	Mali	Calls initiated by the participant through the hotline	questionnaires completed	outreach activities prioritising FSW	FSW-based channels	man	25-34 years	single	secondary	you are poor	quite satisfactory	less than 12 months	highly exposed	partners of opposite sex only	7 partners or more	no	no	under 20 min	no	very simple	very easy	totally satisfied	community agent / peer-educator	primary distribution	no	occasionally
443	Côte d'Ivoire	Calls initiated by the participant through the hotline	questionnaires completed	outreach activities prioritising FSW	FSW-based channels	man	25-34 years	living with partner / married	secondary	you are poor	unsatisfactory	12 months or more	somewhat exposed	partners of opposite sex only	1 to 2 partners	no	no	between 20 and 40 min	no	simple	easy	totally satisfied	community agent / peer-educator	primary distribution	no	never
444	Mali	Calls initiated by the participant through the hotline	questionnaires completed	outreach activities prioritising FSW	FSW-based channels	man	25-34 years	living with partner / married	secondary	you are poor	unsatisfactory	less than 12 months	highly exposed	partners of opposite sex only	7 partners or more	no	no	between 20 and 40 min	no	very simple	very easy	totally satisfied	health professional	primary distribution	no	occasionally
445	Côte d'Ivoire	Calls initiated by the participant through the hotline	not eligible: leaflet number not valid	NA	NA	NA	25-34 years	NA	NA	NA	NA	NA	NA	NA	DK-R	NA	NA	NA	NA	NA	NA	NA	NA	NA	NA	refusal
446	Côte d'Ivoire	Calls initiated by the participant through the hotline	questionnaires completed	outreach activities prioritising MSM	MSM-based channels	woman	25-34 years	single	secondary	you are comfortable	very satisfactory	less than 12 months	somewhat exposed	partners of opposite sex only	1 to 2 partners	no	no	between 20 and 40 min	no	simple	easy	totally satisfied	friend	secondary distribution	no	occasionally
447	Mali	Calls initiated by the participant through the hotline	questionnaires completed	outreach activities prioritising FSW	FSW-based channels	man	35 years or more	living with partner / married	higher	your income is enough	very satisfactory	12 months or more	somewhat exposed	partners of opposite sex only	1 to 2 partners	no	no	under 20 min	no	simple	easy	totally satisfied	community agent / peer-educator	primary distribution	no	never
448	Mali	Calls initiated by the participant through the hotline	questionnaires completed	outreach activities prioritising FSW	FSW-based channels	woman	25-34 years	living with partner / married	secondary	you are poor	very satisfactory	less than 12 months	not at all exposed	partners of opposite sex only	1 to 2 partners	no	no	under 20 min	no	very simple	very easy	totally satisfied	community agent / peer-educator	primary distribution	no	never
449	Côte d'Ivoire	Calls initiated by the participant through the hotline	questionnaires completed	outreach activities prioritising MSM	MSM-based channels	man	24 years or less	single	secondary	you are very poor	quite satisfactory	less than 12 months	not at all exposed	partners of opposite sex only	DK-R	no	no	between 20 and 40 min	no	simple	easy	totally satisfied	relative	secondary distribution	no	occasionally
450	Côte d'Ivoire	Calls initiated by the participant through the hotline	questionnaires completed	outreach activities prioritising MSM	MSM-based channels	man	24 years or less	single	secondary	you are poor	very satisfactory	never tested before (first-time testers)	somewhat exposed	partners of opposite sex only	3 to 6 partners	no	no	between 20 and 40 min	no	very simple	easy	totally satisfied	community agent / peer-educator	primary distribution	yes	never
451	Senegal	Calls initiated by the participant through the hotline	questionnaires completed	outreach activities prioritising FSW	FSW-based channels	woman	24 years or less	single	none / primary	your income is enough	very satisfactory	never tested before (first-time testers)	somewhat exposed	partners of opposite sex only	DK-R	no	no	between 20 and 40 min	no	simple	not easy	totally satisfied	community agent / peer-educator	primary distribution	yes	always
452	Mali	Calls initiated by the participant through the hotline	questionnaires completed	outreach activities prioritising MSM	MSM-based channels	man	25-34 years	living with partner / married	secondary	you are poor	very satisfactory	never tested before (first-time testers)	highly exposed	both men and women	3 to 6 partners	no	no	between 20 and 40 min	no	very simple	very easy	totally satisfied	sexual partner	secondary distribution	yes	never
453	Côte d'Ivoire	Calls initiated by the participant through the hotline	questionnaires completed	outreach activities prioritising MSM	MSM-based channels	man	25-34 years	single	higher	you are poor	very satisfactory	less than 12 months	somewhat exposed	both men and women	3 to 6 partners	no	no	more than 40 min	no	simple	very easy	totally satisfied	community agent / peer-educator	primary distribution	no	occasionally
454	Mali	Calls initiated by the participant through the hotline	questionnaires completed	MSM clinics	MSM-based channels	man	25-34 years	single	secondary	you are very poor	unsatisfactory	never tested before (first-time testers)	somewhat exposed	never had sex	0 partner	no	no	between 20 and 40 min	no	simple	easy	totally satisfied	community agent / peer-educator	primary distribution	yes	did not have sex
455	Senegal	Calls initiated by the participant through the hotline	questionnaires completed	STI consultations	Other delivery channels	man	24 years or less	single	secondary	you are very poor	very satisfactory	12 months or more	not at all exposed	partners of opposite sex only	1 to 2 partners	no	no	between 20 and 40 min	no	very simple	easy	totally satisfied	health professional	primary distribution	no	never
456	Côte d'Ivoire	Calls initiated by the participant through the hotline	questionnaires completed	outreach activities prioritising MSM	MSM-based channels	man	24 years or less	single	secondary	you are poor	not at all satisfactory	never tested before (first-time testers)	somewhat exposed	both men and women	7 partners or more	no	no	under 20 min	no	simple	very easy	totally satisfied	friend	secondary distribution	yes	occasionally
457	Côte d'Ivoire	Calls initiated by the participant through the hotline	questionnaires completed	outreach activities prioritising FSW	FSW-based channels	man	24 years or less	living with partner / married	higher	your income is enough	very satisfactory	less than 12 months	highly exposed	partners of opposite sex only	3 to 6 partners	no	no	between 20 and 40 min	no	very simple	easy	totally satisfied	community agent / peer-educator	primary distribution	no	occasionally
458	Mali	Calls initiated by the participant through the hotline	questionnaires completed	MSM clinics	MSM-based channels	man	35 years or more	living with partner / married	higher	you are poor	unsatisfactory	12 months or more	not at all exposed	partners of opposite sex only	1 to 2 partners	no	no	between 20 and 40 min	no	very simple	easy	totally satisfied	community agent / peer-educator	primary distribution	no	occasionally
459	Mali	Calls initiated by the participant through the hotline	questionnaires completed	outreach activities prioritising MSM	MSM-based channels	man	24 years or less	living with partner / married	secondary	you are poor	quite satisfactory	never tested before (first-time testers)	highly exposed	partners of same sex only	3 to 6 partners	no	no	between 20 and 40 min	no	very simple	very easy	totally satisfied	sexual partner	secondary distribution	yes	never
460	Mali	Calls initiated by the participant through the hotline	questionnaires completed	outreach activities prioritising MSM	MSM-based channels	man	25-34 years	living with partner / married	secondary	you are comfortable	very satisfactory	never tested before (first-time testers)	not at all exposed	partners of same sex only	1 to 2 partners	no	no	between 20 and 40 min	no	very simple	easy	totally satisfied	community agent / peer-educator	primary distribution	yes	always
461	Mali	Calls initiated by the participant through the hotline	questionnaires completed	outreach activities prioritising FSW	FSW-based channels	man	24 years or less	single	secondary	your income is enough	very satisfactory	less than 12 months	not at all exposed	partners of opposite sex only	1 to 2 partners	no	no	between 20 and 40 min	no	very simple	very easy	totally satisfied	sexual partner	secondary distribution	no	always
462	Senegal	Calls initiated by the participant through the hotline	questionnaires completed	outreach activities prioritising FSW	FSW-based channels	woman	25-34 years	single	none / primary	you are very poor	unsatisfactory	less than 12 months	highly exposed	partners of opposite sex only	7 partners or more	no	no	between 20 and 40 min	no	simple	easy	totally satisfied	community agent / peer-educator	primary distribution	no	always
463	Mali	Calls initiated by the participant through the hotline	questionnaires completed	outreach activities prioritising MSM	MSM-based channels	man	25-34 years	living with partner / married	higher	your income is enough	very satisfactory	less than 12 months	not at all exposed	both men and women	3 to 6 partners	no	no	between 20 and 40 min	no	very simple	very easy	totally satisfied	community agent / peer-educator	primary distribution	no	occasionally
464	Côte d'Ivoire	Calls initiated by the participant through the hotline	questionnaires completed	outreach activities prioritising MSM	MSM-based channels	man	25-34 years	single	secondary	you are poor	quite satisfactory	less than 12 months	highly exposed	partners of opposite sex only	DK-R	no	no	between 20 and 40 min	no	very simple	very easy	partially satisfied	sexual partner	secondary distribution	no	always
465	Senegal	Calls initiated by the participant through the hotline	not eligible: leaflet number not valid	NA	NA	NA	35 years or more	NA	NA	NA	NA	NA	NA	NA	DK-R	NA	NA	NA	NA	NA	NA	NA	NA	NA	NA	refusal
466	Mali	Calls initiated by the participant through the hotline	questionnaires completed	outreach activities prioritising MSM	MSM-based channels	man	24 years or less	single	none / primary	you are poor	very satisfactory	never tested before (first-time testers)	highly exposed	partners of same sex only	7 partners or more	no	no	between 20 and 40 min	no	very simple	easy	totally satisfied	sexual partner	secondary distribution	yes	never
467	Côte d'Ivoire	Calls initiated by the participant through the hotline	questionnaires completed	outreach activities prioritising FSW	FSW-based channels	woman	25-34 years	single	none / primary	your income is enough	quite satisfactory	less than 12 months	highly exposed	partners of opposite sex only	7 partners or more	no	no	between 20 and 40 min	no	very simple	very easy	totally satisfied	community agent / peer-educator	primary distribution	no	occasionally
468	Mali	Calls initiated by the participant through the hotline	questionnaires completed	outreach activities prioritising FSW	FSW-based channels	woman	25-34 years	living with partner / married	none / primary	you are poor	quite satisfactory	never tested before (first-time testers)	not at all exposed	partners of opposite sex only	1 to 2 partners	no	no	under 20 min	no	very simple	easy	totally satisfied	community agent / peer-educator	primary distribution	yes	always
469	Senegal	Calls initiated by the participant through the hotline	questionnaires completed	outreach activities prioritising FSW	FSW-based channels	woman	35 years or more	single	none / primary	you are very poor	very satisfactory	less than 12 months	highly exposed	partners of opposite sex only	DK-R	no	no	between 20 and 40 min	no	simple	not easy	totally satisfied	community agent / peer-educator	primary distribution	no	always
470	Côte d'Ivoire	Calls initiated by the participant through the hotline	questionnaires completed	outreach activities prioritising MSM	MSM-based channels	man	24 years or less	living with partner / married	secondary	you are comfortable	very satisfactory	never tested before (first-time testers)	not at all exposed	partners of opposite sex only	3 to 6 partners	no	no	under 20 min	no	simple	very easy	totally satisfied	community agent / peer-educator	primary distribution	yes	always
471	Côte d'Ivoire	Calls initiated by the participant through the hotline	questionnaires completed	outreach activities prioritising MSM	MSM-based channels	man	25-34 years	single	secondary	your income is enough	very satisfactory	12 months or more	somewhat exposed	partners of same sex only	3 to 6 partners	no	no	between 20 and 40 min	no	very simple	very easy	totally satisfied	community agent / peer-educator	primary distribution	no	occasionally
472	Mali	Calls initiated by the participant through the hotline	questionnaires completed	outreach activities prioritising FSW	FSW-based channels	woman	35 years or more	living with partner / married	none / primary	you are very poor	very satisfactory	less than 12 months	highly exposed	partners of opposite sex only	DK-R	no	no	between 20 and 40 min	no	very simple	very easy	totally satisfied	community agent / peer-educator	primary distribution	no	always
473	Côte d'Ivoire	Calls initiated by the participant through the hotline	questionnaires completed	outreach activities prioritising MSM	MSM-based channels	man	25-34 years	single	secondary	your income is enough	very satisfactory	less than 12 months	somewhat exposed	both men and women	7 partners or more	no	no	between 20 and 40 min	no	simple	easy	totally satisfied	friend	secondary distribution	no	always
474	Côte d'Ivoire	Calls initiated by the participant through the hotline	questionnaires completed	outreach activities prioritising MSM	MSM-based channels	man	24 years or less	living with partner / married	secondary	your income is enough	very satisfactory	less than 12 months	not at all exposed	partners of same sex only	3 to 6 partners	no	no	between 20 and 40 min	no	very simple	very easy	totally satisfied	community agent / peer-educator	primary distribution	no	always
475	Mali	Calls initiated by the participant through the hotline	not eligible: leaflet number not valid	NA	NA	NA	25-34 years	NA	NA	NA	NA	NA	NA	NA	DK-R	NA	NA	NA	NA	NA	NA	NA	NA	NA	NA	refusal
476	Côte d'Ivoire	Calls initiated by the participant through the hotline	questionnaires completed	outreach activities prioritising MSM	MSM-based channels	man	24 years or less	single	higher	your income is enough	quite satisfactory	less than 12 months	somewhat exposed	both men and women	7 partners or more	no	no	between 20 and 40 min	no	simple	very easy	totally satisfied	friend	secondary distribution	no	always
477	Mali	Calls initiated by the participant through the hotline	questionnaires completed	outreach activities prioritising FSW	FSW-based channels	woman	24 years or less	living with partner / married	none / primary	your income is enough	very satisfactory	never tested before (first-time testers)	not at all exposed	partners of opposite sex only	DK-R	no	no	between 20 and 40 min	no	very simple	easy	totally satisfied	community agent / peer-educator	primary distribution	yes	never
478	Mali	Calls initiated by the participant through the hotline	questionnaires completed	outreach activities prioritising FSW	FSW-based channels	woman	35 years or more	single	none / primary	you are poor	very satisfactory	never tested before (first-time testers)	highly exposed	partners of opposite sex only	DK-R	no	no	between 20 and 40 min	no	very simple	very easy	totally satisfied	community agent / peer-educator	primary distribution	yes	occasionally
479	Côte d'Ivoire	Calls initiated by the participant through the hotline	questionnaires completed	outreach activities prioritising FSW	FSW-based channels	woman	24 years or less	single	secondary	you are poor	unsatisfactory	12 months or more	somewhat exposed	partners of opposite sex only	1 to 2 partners	no	no	between 20 and 40 min	no	very simple	easy	totally satisfied	community agent / peer-educator	primary distribution	no	never
480	Côte d'Ivoire	Calls initiated by the participant through the hotline	questionnaires completed	outreach activities prioritising MSM	MSM-based channels	man	25-34 years	single	higher	you are poor	unsatisfactory	never tested before (first-time testers)	somewhat exposed	partners of same sex only	1 to 2 partners	no	no	under 20 min	no	simple	easy	totally satisfied	community agent / peer-educator	primary distribution	yes	always
481	Mali	Calls initiated by the participant through the hotline	questionnaires completed	outreach activities prioritising FSW	FSW-based channels	man	24 years or less	single	secondary	you are poor	quite satisfactory	12 months or more	highly exposed	partners of opposite sex only	1 to 2 partners	no	no	between 20 and 40 min	no	very simple	easy	totally satisfied	community agent / peer-educator	primary distribution	no	always
482	Côte d'Ivoire	Calls initiated by the participant through the hotline	not eligible: leaflet number not valid	NA	NA	NA	24 years or less	NA	NA	NA	NA	NA	NA	NA	DK-R	NA	NA	NA	NA	NA	NA	NA	NA	NA	NA	refusal
483	Mali	Calls initiated by the participant through the hotline	questionnaires completed	outreach activities prioritising FSW	FSW-based channels	woman	24 years or less	living with partner / married	secondary	your income is enough	very satisfactory	never tested before (first-time testers)	not at all exposed	partners of opposite sex only	1 to 2 partners	no	no	between 20 and 40 min	no	very simple	easy	totally satisfied	community agent / peer-educator	primary distribution	yes	refusal
484	Côte d'Ivoire	Calls initiated by the participant through the hotline	questionnaires completed	outreach activities prioritising MSM	MSM-based channels	man	25-34 years	single	higher	you are poor	very satisfactory	never tested before (first-time testers)	somewhat exposed	DK-R	DK-R	no	no	between 20 and 40 min	no	simple	very easy	totally satisfied	community agent / peer-educator	primary distribution	yes	refusal
485	Côte d'Ivoire	Calls initiated by the participant through the hotline	questionnaires completed	outreach activities prioritising MSM	MSM-based channels	man	24 years or less	living with partner / married	higher	your income is enough	very satisfactory	never tested before (first-time testers)	somewhat exposed	both men and women	7 partners or more	no	no	between 20 and 40 min	no	very simple	easy	totally satisfied	community agent / peer-educator	primary distribution	yes	always
486	Côte d'Ivoire	Calls initiated by the participant through the hotline	questionnaires completed	outreach activities prioritising MSM	MSM-based channels	man	25-34 years	living with partner / married	none / primary	you are comfortable	unsatisfactory	never tested before (first-time testers)	not at all exposed	partners of opposite sex only	3 to 6 partners	no	no	under 20 min	no	very simple	easy	totally satisfied	community agent / peer-educator	primary distribution	yes	occasionally
487	Mali	Calls initiated by the participant through the hotline	questionnaires completed	outreach activities prioritising FSW	FSW-based channels	woman	25-34 years	divorced / separated / widowed	higher	you are comfortable	quite satisfactory	12 months or more	highly exposed	both men and women	7 partners or more	no	no	under 20 min	no	very simple	very easy	totally satisfied	health professional	primary distribution	no	occasionally
488	Côte d'Ivoire	Calls initiated by the participant through the hotline	questionnaires completed	outreach activities prioritising MSM	MSM-based channels	man	25-34 years	single	higher	you are comfortable	very satisfactory	less than 12 months	not at all exposed	partners of opposite sex only	DK-R	no	no	between 20 and 40 min	no	very simple	very easy	totally satisfied	community agent / peer-educator	primary distribution	no	always
489	Mali	Calls initiated by the participant through the hotline	questionnaires completed	outreach activities prioritising FSW	FSW-based channels	man	25-34 years	single	higher	you are poor	very satisfactory	never tested before (first-time testers)	not at all exposed	partners of opposite sex only	3 to 6 partners	no	no	between 20 and 40 min	no	very simple	very easy	totally satisfied	health professional	primary distribution	yes	occasionally
490	Côte d'Ivoire	Calls initiated by the participant through the hotline	questionnaires completed	outreach activities prioritising MSM	MSM-based channels	man	24 years or less	single	secondary	you are very poor	unsatisfactory	never tested before (first-time testers)	not at all exposed	partners of opposite sex only	DK-R	no	no	between 20 and 40 min	no	very simple	easy	totally satisfied	community agent / peer-educator	primary distribution	yes	occasionally
491	Côte d'Ivoire	Calls initiated by the participant through the hotline	questionnaires completed	outreach activities prioritising MSM	MSM-based channels	man	25-34 years	single	higher	you are poor	unsatisfactory	12 months or more	somewhat exposed	partners of same sex only	3 to 6 partners	no	no	between 20 and 40 min	no	simple	easy	totally satisfied	sexual partner	secondary distribution	no	always
492	Côte d'Ivoire	Calls initiated by the participant through the hotline	questionnaires completed	outreach activities prioritising MSM	MSM-based channels	man	25-34 years	living with partner / married	higher	you are poor	very satisfactory	12 months or more	highly exposed	both men and women	7 partners or more	no	no	between 20 and 40 min	no	simple	easy	totally satisfied	community agent / peer-educator	primary distribution	no	occasionally
493	Côte d'Ivoire	Calls initiated by the participant through the hotline	questionnaires completed	outreach activities prioritising FSW	FSW-based channels	woman	25-34 years	single	secondary	you are poor	quite satisfactory	never tested before (first-time testers)	not at all exposed	partners of opposite sex only	1 to 2 partners	no	no	under 20 min	no	very simple	very easy	totally satisfied	health professional	primary distribution	yes	occasionally
494	Côte d'Ivoire	Calls initiated by the participant through the hotline	questionnaires completed	outreach activities prioritising MSM	MSM-based channels	man	24 years or less	single	higher	your income is enough	unsatisfactory	less than 12 months	somewhat exposed	partners of same sex only	3 to 6 partners	no	no	between 20 and 40 min	no	simple	very easy	totally satisfied	friend	secondary distribution	no	occasionally
495	Mali	Calls initiated by the participant through the hotline	questionnaires completed	outreach activities prioritising FSW	FSW-based channels	woman	25-34 years	living with partner / married	secondary	your income is enough	quite satisfactory	never tested before (first-time testers)	highly exposed	partners of opposite sex only	1 to 2 partners	no	no	between 20 and 40 min	no	very simple	easy	partially satisfied	community agent / peer-educator	primary distribution	yes	never
496	Mali	Calls initiated by the participant through the hotline	questionnaires completed	outreach activities prioritising FSW	FSW-based channels	man	24 years or less	living with partner / married	higher	you are poor	unsatisfactory	never tested before (first-time testers)	somewhat exposed	partners of opposite sex only	7 partners or more	no	no	under 20 min	no	simple	easy	totally satisfied	health professional	primary distribution	yes	occasionally
497	Côte d'Ivoire	Calls initiated by the participant through the hotline	questionnaires completed	outreach activities prioritising MSM	MSM-based channels	woman	24 years or less	single	higher	you are comfortable	unsatisfactory	less than 12 months	somewhat exposed	both men and women	3 to 6 partners	no	no	under 20 min	no	very simple	very easy	totally satisfied	friend	secondary distribution	no	occasionally
498	Mali	Calls initiated by the participant through the hotline	questionnaires completed	outreach activities prioritising FSW	FSW-based channels	woman	24 years or less	single	secondary	you are very poor	very satisfactory	never tested before (first-time testers)	highly exposed	partners of opposite sex only	DK-R	no	no	between 20 and 40 min	no	simple	easy	totally satisfied	community agent / peer-educator	primary distribution	yes	never
499	Senegal	Calls initiated by the participant through the hotline	questionnaires completed	outreach activities prioritising FSW	FSW-based channels	woman	25-34 years	single	secondary	you are poor	unsatisfactory	12 months or more	not at all exposed	partners of opposite sex only	1 to 2 partners	no	no	between 20 and 40 min	no	simple	easy	totally satisfied	community agent / peer-educator	primary distribution	no	always
500	Mali	Calls initiated by the participant through the hotline	questionnaires completed	outreach activities prioritising MSM	MSM-based channels	man	24 years or less	living with partner / married	none / primary	you are poor	unsatisfactory	never tested before (first-time testers)	highly exposed	partners of opposite sex only	7 partners or more	no	no	between 20 and 40 min	no	very simple	very easy	totally satisfied	friend	secondary distribution	yes	never
501	Côte d'Ivoire	Calls initiated by the participant through the hotline	questionnaires completed	outreach activities prioritising MSM	MSM-based channels	man	24 years or less	single	none / primary	you are poor	unsatisfactory	less than 12 months	somewhat exposed	both men and women	3 to 6 partners	no	no	between 20 and 40 min	no	very simple	easy	totally satisfied	health professional	primary distribution	no	occasionally
502	Mali	Calls initiated by the participant through the hotline	questionnaires completed	outreach activities prioritising FSW	FSW-based channels	woman	25-34 years	single	secondary	you are poor	very satisfactory	never tested before (first-time testers)	somewhat exposed	partners of opposite sex only	DK-R	no	no	between 20 and 40 min	no	simple	very easy	totally satisfied	community agent / peer-educator	primary distribution	yes	never
503	Mali	Calls initiated by the participant through the hotline	questionnaires completed	outreach activities prioritising MSM	MSM-based channels	man	24 years or less	single	secondary	you are poor	very satisfactory	never tested before (first-time testers)	highly exposed	partners of same sex only	7 partners or more	no	no	between 20 and 40 min	no	very simple	very easy	totally satisfied	sexual partner	secondary distribution	yes	never
504	Côte d'Ivoire	Calls initiated by the participant through the hotline	questionnaires completed	outreach activities prioritising MSM	MSM-based channels	man	25-34 years	single	higher	you are very poor	very satisfactory	less than 12 months	not at all exposed	both men and women	3 to 6 partners	no	no	under 20 min	no	simple	easy	partially satisfied	friend	secondary distribution	no	occasionally
505	Côte d'Ivoire	Calls initiated by the participant through the hotline	questionnaires completed	outreach activities prioritising MSM	MSM-based channels	man	24 years or less	single	higher	your income is enough	very satisfactory	less than 12 months	somewhat exposed	both men and women	7 partners or more	no	no	between 20 and 40 min	no	very simple	very easy	totally satisfied	friend	secondary distribution	no	occasionally
506	Mali	Calls initiated by the participant through the hotline	questionnaires completed	outreach activities prioritising FSW	FSW-based channels	woman	24 years or less	single	none / primary	you are poor	very satisfactory	never tested before (first-time testers)	not at all exposed	never had sex	0 partner	no	no	between 20 and 40 min	no	very simple	easy	totally satisfied	community agent / peer-educator	primary distribution	yes	did not have sex
507	Mali	Calls initiated by the participant through the hotline	questionnaires completed	outreach activities prioritising MSM	MSM-based channels	woman	24 years or less	living with partner / married	none / primary	you are poor	very satisfactory	never tested before (first-time testers)	highly exposed	partners of opposite sex only	1 to 2 partners	no	no	between 20 and 40 min	no	very simple	very easy	totally satisfied	sexual partner	secondary distribution	yes	never
508	Mali	Calls initiated by the participant through the hotline	questionnaires completed	outreach activities prioritising FSW	FSW-based channels	woman	35 years or more	single	secondary	you are poor	very satisfactory	12 months or more	highly exposed	partners of opposite sex only	DK-R	no	no	do not know	no	simple	easy	totally satisfied	health professional	primary distribution	no	occasionally
509	Mali	Calls initiated by the participant through the hotline	questionnaires completed	outreach activities prioritising MSM	MSM-based channels	man	24 years or less	living with partner / married	secondary	your income is enough	very satisfactory	never tested before (first-time testers)	somewhat exposed	partners of opposite sex only	1 to 2 partners	no	no	between 20 and 40 min	no	simple	easy	totally satisfied	sexual partner	secondary distribution	yes	occasionally
510	Mali	Calls initiated by the participant through the hotline	questionnaires completed	outreach activities prioritising MSM	MSM-based channels	man	25-34 years	single	secondary	you are comfortable	very satisfactory	never tested before (first-time testers)	highly exposed	partners of opposite sex only	1 to 2 partners	no	no	between 20 and 40 min	no	simple	easy	totally satisfied	sexual partner	secondary distribution	yes	always
511	Mali	Calls initiated by the participant through the hotline	questionnaires completed	outreach activities prioritising MSM	MSM-based channels	man	25-34 years	single	secondary	you are poor	unsatisfactory	12 months or more	highly exposed	partners of same sex only	7 partners or more	no	no	between 20 and 40 min	no	simple	easy	partially satisfied	sexual partner	secondary distribution	no	never
512	Senegal	Calls initiated by the participant through the hotline	not eligible: leaflet number not valid	NA	NA	NA	25-34 years	NA	NA	NA	NA	NA	NA	NA	DK-R	NA	NA	NA	NA	NA	NA	NA	NA	NA	NA	refusal
513	Côte d'Ivoire	Calls initiated by the participant through the hotline	questionnaires completed	outreach activities prioritising FSW	FSW-based channels	woman	35 years or more	single	secondary	you are poor	very satisfactory	12 months or more	not at all exposed	partners of opposite sex only	7 partners or more	no	no	between 20 and 40 min	no	simple	easy	totally satisfied	community agent / peer-educator	primary distribution	no	occasionally
514	Senegal	Calls initiated by the participant through the hotline	not eligible: leaflet number not valid	NA	NA	NA	25-34 years	NA	NA	NA	NA	NA	NA	NA	DK-R	NA	NA	NA	NA	NA	NA	NA	NA	NA	NA	refusal
515	Côte d'Ivoire	Calls initiated by the participant through the hotline	questionnaires completed	outreach activities prioritising MSM	MSM-based channels	man	24 years or less	single	secondary	you are poor	very satisfactory	never tested before (first-time testers)	highly exposed	partners of opposite sex only	3 to 6 partners	no	no	between 20 and 40 min	no	very simple	not easy	totally satisfied	health professional	primary distribution	yes	always
516	Côte d'Ivoire	Calls initiated by the participant through the hotline	questionnaires completed	outreach activities prioritising MSM	MSM-based channels	man	35 years or more	divorced / separated / widowed	higher	your income is enough	quite satisfactory	less than 12 months	somewhat exposed	both men and women	7 partners or more	no	no	between 20 and 40 min	no	not simple	easy	totally satisfied	community agent / peer-educator	primary distribution	no	always
517	Côte d'Ivoire	Calls initiated by the participant through the hotline	questionnaires completed	outreach activities prioritising MSM	MSM-based channels	man	24 years or less	single	secondary	you are very poor	not at all satisfactory	never tested before (first-time testers)	not at all exposed	partners of opposite sex only	1 to 2 partners	no	no	between 20 and 40 min	no	very simple	easy	totally satisfied	community agent / peer-educator	primary distribution	yes	occasionally
518	Mali	Calls initiated by the participant through the hotline	questionnaires completed	outreach activities prioritising FSW	FSW-based channels	woman	25-34 years	single	secondary	you are poor	unsatisfactory	never tested before (first-time testers)	highly exposed	partners of opposite sex only	DK-R	no	no	between 20 and 40 min	no	very simple	easy	totally satisfied	community agent / peer-educator	primary distribution	yes	never
519	Mali	Calls initiated by the participant through the hotline	questionnaires completed	outreach activities prioritising FSW	FSW-based channels	man	25-34 years	single	secondary	you are comfortable	not at all satisfactory	never tested before (first-time testers)	somewhat exposed	partners of opposite sex only	DK-R	no	no	between 20 and 40 min	no	simple	very easy	totally satisfied	community agent / peer-educator	primary distribution	yes	occasionally
520	Côte d'Ivoire	Calls initiated by the participant through the hotline	questionnaires completed	outreach activities prioritising FSW	FSW-based channels	man	35 years or more	divorced / separated / widowed	none / primary	you are poor	very satisfactory	less than 12 months	somewhat exposed	partners of opposite sex only	3 to 6 partners	no	no	under 20 min	no	simple	very easy	totally satisfied	community agent / peer-educator	primary distribution	no	occasionally
521	Mali	Calls initiated by the participant through the hotline	questionnaires completed	outreach activities prioritising FSW	FSW-based channels	man	25-34 years	single	secondary	your income is enough	very satisfactory	12 months or more	not at all exposed	partners of opposite sex only	DK-R	no	no	under 20 min	no	very simple	very easy	totally satisfied	sexual partner	secondary distribution	no	always
522	Côte d'Ivoire	Calls initiated by the participant through the hotline	questionnaires completed	outreach activities prioritising FSW	FSW-based channels	woman	25-34 years	single	secondary	you are comfortable	very satisfactory	never tested before (first-time testers)	not at all exposed	partners of opposite sex only	1 to 2 partners	no	no	under 20 min	no	simple	easy	totally satisfied	health professional	primary distribution	yes	occasionally
523	Côte d'Ivoire	Calls initiated by the participant through the hotline	questionnaires completed	outreach activities prioritising FSW	FSW-based channels	man	24 years or less	single	higher	your income is enough	unsatisfactory	12 months or more	somewhat exposed	partners of opposite sex only	1 to 2 partners	no	no	between 20 and 40 min	no	very simple	very easy	totally satisfied	relative	secondary distribution	no	occasionally
524	Mali	Calls initiated by the participant through the hotline	questionnaires completed	FSW clinics	FSW-based channels	woman	25-34 years	living with partner / married	secondary	you are comfortable	very satisfactory	less than 12 months	not at all exposed	partners of opposite sex only	DK-R	no	no	between 20 and 40 min	no	very simple	very easy	totally satisfied	community agent / peer-educator	primary distribution	no	occasionally
525	Senegal	Calls initiated by the participant through the hotline	questionnaires completed	STI consultations	Other delivery channels	woman	24 years or less	living with partner / married	higher	you are comfortable	very satisfactory	never tested before (first-time testers)	not at all exposed	partners of opposite sex only	1 to 2 partners	no	no	between 20 and 40 min	no	simple	easy	totally satisfied	health professional	primary distribution	yes	never
526	Côte d'Ivoire	Calls initiated by the participant through the hotline	questionnaires completed	outreach activities prioritising FSW	FSW-based channels	man	25-34 years	single	secondary	you are poor	very satisfactory	less than 12 months	not at all exposed	both men and women	DK-R	no	no	under 20 min	no	simple	very easy	totally satisfied	community agent / peer-educator	primary distribution	no	always
527	Mali	Calls initiated by the participant through the hotline	questionnaires completed	outreach activities prioritising FSW	FSW-based channels	man	35 years or more	single	none / primary	you are poor	quite satisfactory	never tested before (first-time testers)	highly exposed	partners of opposite sex only	1 to 2 partners	no	no	do not know	no	simple	easy	totally satisfied	community agent / peer-educator	primary distribution	yes	always
528	Côte d'Ivoire	Calls initiated by the participant through the hotline	not eligible: leaflet number not valid	NA	NA	NA	25-34 years	NA	NA	NA	NA	NA	NA	NA	DK-R	NA	NA	NA	NA	NA	NA	NA	NA	NA	NA	refusal
529	Côte d'Ivoire	Calls initiated by the participant through the hotline	questionnaires completed	outreach activities prioritising FSW	FSW-based channels	woman	35 years or more	single	none / primary	you are poor	very satisfactory	less than 12 months	highly exposed	partners of opposite sex only	3 to 6 partners	no	no	under 20 min	no	simple	easy	totally satisfied	community agent / peer-educator	primary distribution	no	always
530	Côte d'Ivoire	Calls initiated by the participant through the hotline	questionnaires completed	outreach activities prioritising MSM	MSM-based channels	man	24 years or less	single	higher	your income is enough	very satisfactory	12 months or more	not at all exposed	both men and women	7 partners or more	no	no	between 20 and 40 min	no	very simple	very easy	totally satisfied	friend	secondary distribution	no	always
531	Mali	Calls initiated by the participant through the hotline	questionnaires completed	outreach activities prioritising FSW	FSW-based channels	man	35 years or more	living with partner / married	higher	your income is enough	quite satisfactory	12 months or more	not at all exposed	partners of opposite sex only	1 to 2 partners	no	no	between 20 and 40 min	no	simple	very easy	totally satisfied	community agent / peer-educator	primary distribution	no	never
532	Côte d'Ivoire	Calls initiated by the participant through the hotline	questionnaires completed	outreach activities prioritising FSW	FSW-based channels	woman	25-34 years	single	higher	you are comfortable	quite satisfactory	less than 12 months	somewhat exposed	partners of opposite sex only	3 to 6 partners	no	no	under 20 min	no	very simple	easy	totally satisfied	community agent / peer-educator	primary distribution	no	occasionally
533	Côte d'Ivoire	Calls initiated by the participant through the hotline	questionnaires completed	outreach activities prioritising FSW	FSW-based channels	man	25-34 years	single	higher	your income is enough	very satisfactory	less than 12 months	not at all exposed	partners of opposite sex only	1 to 2 partners	no	no	under 20 min	no	simple	easy	totally satisfied	community agent / peer-educator	primary distribution	no	occasionally
534	Côte d'Ivoire	Calls initiated by the participant through the hotline	questionnaires completed	outreach activities prioritising MSM	MSM-based channels	man	24 years or less	single	higher	you are poor	very satisfactory	less than 12 months	not at all exposed	both men and women	3 to 6 partners	no	no	between 20 and 40 min	no	very simple	very easy	totally satisfied	sexual partner	secondary distribution	no	occasionally
535	Mali	Calls initiated by the participant through the hotline	questionnaires completed	outreach activities prioritising FSW	FSW-based channels	woman	25-34 years	divorced / separated / widowed	higher	you are very poor	very satisfactory	less than 12 months	not at all exposed	partners of opposite sex only	1 to 2 partners	no	no	between 20 and 40 min	no	very simple	very easy	totally satisfied	community agent / peer-educator	primary distribution	no	always
536	Côte d'Ivoire	Calls initiated by the participant through the hotline	questionnaires completed	outreach activities prioritising FSW	FSW-based channels	man	24 years or less	single	none / primary	you are comfortable	very satisfactory	never tested before (first-time testers)	not at all exposed	partners of opposite sex only	3 to 6 partners	no	no	under 20 min	no	simple	easy	totally satisfied	relative	secondary distribution	yes	occasionally
537	Mali	Calls initiated by the participant through the hotline	questionnaires completed	outreach activities prioritising FSW	FSW-based channels	man	24 years or less	living with partner / married	secondary	you are poor	very satisfactory	less than 12 months	not at all exposed	partners of opposite sex only	3 to 6 partners	no	no	between 20 and 40 min	no	very simple	very easy	totally satisfied	community agent / peer-educator	primary distribution	no	never
538	Mali	Calls initiated by the participant through the hotline	questionnaires completed	outreach activities prioritising FSW	FSW-based channels	woman	25-34 years	single	secondary	you are poor	very satisfactory	less than 12 months	not at all exposed	partners of opposite sex only	1 to 2 partners	no	no	between 20 and 40 min	no	very simple	very easy	totally satisfied	friend	secondary distribution	no	occasionally
539	Mali	Calls initiated by the participant through the hotline	questionnaires completed	outreach activities prioritising FSW	FSW-based channels	woman	25-34 years	single	none / primary	you are poor	unsatisfactory	never tested before (first-time testers)	not at all exposed	partners of opposite sex only	7 partners or more	no	no	under 20 min	no	simple	not at all easy	totally satisfied	relative	secondary distribution	yes	always
540	Côte d'Ivoire	Calls initiated by the participant through the hotline	questionnaires completed	outreach activities prioritising MSM	MSM-based channels	man	24 years or less	single	secondary	you are poor	quite satisfactory	less than 12 months	not at all exposed	partners of opposite sex only	3 to 6 partners	yes	no	between 20 and 40 min	no	very simple	very easy	totally satisfied	friend	secondary distribution	no	occasionally
541	Côte d'Ivoire	Calls initiated by the participant through the hotline	questionnaires completed	outreach activities prioritising FSW	FSW-based channels	man	24 years or less	living with partner / married	higher	you are poor	quite satisfactory	less than 12 months	somewhat exposed	partners of opposite sex only	1 to 2 partners	no	no	between 20 and 40 min	no	simple	easy	partially satisfied	community agent / peer-educator	primary distribution	no	never
542	Mali	Calls initiated by the participant through the hotline	questionnaires completed	outreach activities prioritising MSM	MSM-based channels	man	24 years or less	living with partner / married	secondary	you are poor	very satisfactory	never tested before (first-time testers)	not at all exposed	partners of opposite sex only	1 to 2 partners	no	no	between 20 and 40 min	no	very simple	very easy	totally satisfied	community agent / peer-educator	primary distribution	yes	always
543	Côte d'Ivoire	Calls initiated by the participant through the hotline	questionnaires completed	outreach activities prioritising MSM	MSM-based channels	man	25-34 years	single	higher	your income is enough	unsatisfactory	less than 12 months	somewhat exposed	partners of same sex only	1 to 2 partners	yes	no	under 20 min	yes	simple	easy	partially satisfied	friend	secondary distribution	no	always
544	Mali	Calls initiated by the participant through the hotline	questionnaires completed	outreach activities prioritising FSW	FSW-based channels	man	24 years or less	single	secondary	you are comfortable	very satisfactory	less than 12 months	not at all exposed	partners of opposite sex only	1 to 2 partners	no	no	between 20 and 40 min	no	very simple	very easy	totally satisfied	relative	secondary distribution	no	always
545	Senegal	Calls initiated by the participant through the hotline	questionnaires completed	outreach activities prioritising FSW	FSW-based channels	woman	35 years or more	living with partner / married	secondary	you are poor	unsatisfactory	less than 12 months	not at all exposed	partners of opposite sex only	DK-R	no	no	between 20 and 40 min	no	simple	not easy	totally satisfied	community agent / peer-educator	primary distribution	no	never
546	Mali	Calls initiated by the participant through the hotline	questionnaires completed	outreach activities prioritising FSW	FSW-based channels	woman	24 years or less	living with partner / married	secondary	you are poor	very satisfactory	never tested before (first-time testers)	somewhat exposed	partners of opposite sex only	1 to 2 partners	no	no	between 20 and 40 min	no	very simple	very easy	totally satisfied	community agent / peer-educator	primary distribution	yes	occasionally
547	Senegal	Calls initiated by the participant through the hotline	questionnaires completed	outreach activities prioritising FSW	FSW-based channels	woman	35 years or more	divorced / separated / widowed	secondary	you are poor	very satisfactory	12 months or more	not at all exposed	partners of opposite sex only	3 to 6 partners	no	no	between 20 and 40 min	no	very simple	very easy	totally satisfied	community agent / peer-educator	primary distribution	no	always
548	Côte d'Ivoire	Calls initiated by the participant through the hotline	questionnaires completed	outreach activities prioritising FSW	FSW-based channels	woman	24 years or less	single	none / primary	you are very poor	very satisfactory	less than 12 months	highly exposed	partners of opposite sex only	3 to 6 partners	no	yes	between 20 and 40 min	no	simple	not easy	totally satisfied	relative	secondary distribution	no	always
549	Mali	Calls initiated by the participant through the hotline	questionnaires completed	FSW clinics	FSW-based channels	woman	25-34 years	single	secondary	you are comfortable	very satisfactory	less than 12 months	somewhat exposed	partners of opposite sex only	1 to 2 partners	no	no	between 20 and 40 min	no	simple	easy	totally satisfied	health professional	primary distribution	no	occasionally
550	Mali	Calls initiated by the participant through the hotline	questionnaires completed	outreach activities prioritising MSM	MSM-based channels	man	24 years or less	living with partner / married	secondary	you are poor	unsatisfactory	never tested before (first-time testers)	not at all exposed	partners of opposite sex only	1 to 2 partners	no	no	between 20 and 40 min	no	very simple	very easy	totally satisfied	community agent / peer-educator	primary distribution	yes	occasionally
551	Côte d'Ivoire	Calls initiated by the participant through the hotline	questionnaires completed	outreach activities prioritising MSM	MSM-based channels	man	24 years or less	single	secondary	you are poor	very satisfactory	never tested before (first-time testers)	highly exposed	both men and women	3 to 6 partners	no	no	between 20 and 40 min	yes	simple	easy	totally satisfied	friend	secondary distribution	yes	always
552	Côte d'Ivoire	Calls initiated by the participant through the hotline	questionnaires completed	outreach activities prioritising FSW	FSW-based channels	woman	25-34 years	single	secondary	your income is enough	quite satisfactory	12 months or more	highly exposed	partners of opposite sex only	3 to 6 partners	no	no	between 20 and 40 min	no	simple	very easy	totally satisfied	friend	secondary distribution	no	occasionally
553	Mali	Calls initiated by the participant through the hotline	questionnaires completed	outreach activities prioritising MSM	MSM-based channels	man	25-34 years	single	higher	you are poor	very satisfactory	never tested before (first-time testers)	highly exposed	both men and women	7 partners or more	no	no	between 20 and 40 min	no	very simple	very easy	totally satisfied	sexual partner	secondary distribution	yes	never
554	Mali	Calls initiated by the participant through the hotline	questionnaires completed	outreach activities prioritising MSM	MSM-based channels	woman	24 years or less	living with partner / married	secondary	you are poor	very satisfactory	never tested before (first-time testers)	not at all exposed	partners of opposite sex only	1 to 2 partners	no	no	between 20 and 40 min	no	very simple	very easy	totally satisfied	community agent / peer-educator	primary distribution	yes	always
555	Côte d'Ivoire	Calls initiated by the participant through the hotline	questionnaires completed	outreach activities prioritising MSM	MSM-based channels	man	25-34 years	single	secondary	your income is enough	very satisfactory	less than 12 months	somewhat exposed	partners of same sex only	7 partners or more	no	no	between 20 and 40 min	no	simple	easy	partially satisfied	community agent / peer-educator	primary distribution	no	always
556	Côte d'Ivoire	Calls initiated by the participant through the hotline	not eligible: leaflet number not valid	NA	NA	NA	24 years or less	NA	NA	NA	NA	NA	NA	NA	DK-R	NA	NA	NA	NA	NA	NA	NA	NA	NA	NA	refusal
557	Mali	Calls initiated by the participant through the hotline	questionnaires completed	outreach activities prioritising MSM	MSM-based channels	woman	24 years or less	single	secondary	you are poor	very satisfactory	never tested before (first-time testers)	not at all exposed	partners of opposite sex only	1 to 2 partners	no	no	between 20 and 40 min	no	very simple	very easy	totally satisfied	community agent / peer-educator	primary distribution	yes	occasionally
558	Côte d'Ivoire	Calls initiated by the participant through the hotline	questionnaires completed	outreach activities prioritising MSM	MSM-based channels	man	25-34 years	single	higher	your income is enough	quite satisfactory	less than 12 months	somewhat exposed	both men and women	3 to 6 partners	no	no	between 20 and 40 min	no	very simple	easy	totally satisfied	friend	secondary distribution	no	always
559	Mali	Calls initiated by the participant through the hotline	questionnaires completed	outreach activities prioritising MSM	MSM-based channels	man	24 years or less	single	secondary	you are poor	unsatisfactory	never tested before (first-time testers)	highly exposed	partners of same sex only	7 partners or more	no	no	between 20 and 40 min	no	very simple	very easy	totally satisfied	sexual partner	secondary distribution	yes	never
560	Côte d'Ivoire	Calls initiated by the participant through the hotline	questionnaires completed	outreach activities prioritising MSM	MSM-based channels	man	24 years or less	living with partner / married	higher	you are very poor	very satisfactory	less than 12 months	not at all exposed	partners of same sex only	3 to 6 partners	no	no	between 20 and 40 min	no	simple	easy	totally satisfied	friend	secondary distribution	no	always
561	Côte d'Ivoire	Calls initiated by the participant through the hotline	questionnaires completed	outreach activities prioritising FSW	FSW-based channels	man	25-34 years	living with partner / married	secondary	you are comfortable	very satisfactory	less than 12 months	not at all exposed	partners of opposite sex only	1 to 2 partners	no	no	between 20 and 40 min	no	very simple	easy	totally satisfied	sexual partner	secondary distribution	no	always
562	Mali	Calls initiated by the participant through the hotline	questionnaires completed	outreach activities prioritising FSW	FSW-based channels	woman	24 years or less	living with partner / married	secondary	your income is enough	quite satisfactory	never tested before (first-time testers)	somewhat exposed	partners of opposite sex only	1 to 2 partners	no	no	under 20 min	no	simple	easy	totally satisfied	community agent / peer-educator	primary distribution	yes	never
563	Mali	Calls initiated by the participant through the hotline	questionnaires completed	outreach activities prioritising FSW	FSW-based channels	man	25-34 years	living with partner / married	secondary	you are poor	unsatisfactory	less than 12 months	highly exposed	partners of opposite sex only	7 partners or more	no	no	between 20 and 40 min	no	very simple	very easy	totally satisfied	community agent / peer-educator	primary distribution	no	occasionally
564	Mali	Calls initiated by the participant through the hotline	questionnaires completed	outreach activities prioritising FSW	FSW-based channels	woman	35 years or more	single	none / primary	your income is enough	very satisfactory	never tested before (first-time testers)	not at all exposed	DK-R	DK-R	no	no	between 20 and 40 min	no	very simple	very easy	totally satisfied	community agent / peer-educator	primary distribution	yes	refusal
565	Mali	Calls initiated by the participant through the hotline	questionnaires completed	outreach activities prioritising FSW	FSW-based channels	man	25-34 years	living with partner / married	none / primary	your income is enough	unsatisfactory	less than 12 months	highly exposed	partners of opposite sex only	7 partners or more	no	no	under 20 min	no	very simple	very easy	totally satisfied	community agent / peer-educator	primary distribution	no	occasionally
566	Côte d'Ivoire	Calls initiated by the participant through the hotline	questionnaires completed	outreach activities prioritising FSW	FSW-based channels	woman	25-34 years	single	secondary	you are poor	unsatisfactory	12 months or more	somewhat exposed	partners of opposite sex only	7 partners or more	no	no	between 20 and 40 min	no	very simple	very easy	totally satisfied	community agent / peer-educator	primary distribution	no	occasionally
567	Mali	Calls initiated by the participant through the hotline	questionnaires completed	MSM clinics	MSM-based channels	man	25-34 years	single	higher	you are poor	unsatisfactory	never tested before (first-time testers)	not at all exposed	partners of opposite sex only	1 to 2 partners	no	no	under 20 min	no	simple	easy	totally satisfied	community agent / peer-educator	primary distribution	yes	always
568	Mali	Calls initiated by the participant through the hotline	questionnaires completed	MSM clinics	MSM-based channels	man	25-34 years	living with partner / married	secondary	you are very poor	very satisfactory	never tested before (first-time testers)	not at all exposed	partners of opposite sex only	7 partners or more	no	no	under 20 min	no	very simple	very easy	totally satisfied	community agent / peer-educator	primary distribution	yes	occasionally
569	Côte d'Ivoire	Calls initiated by the participant through the hotline	questionnaires completed	outreach activities prioritising FSW	FSW-based channels	woman	24 years or less	single	secondary	you are poor	unsatisfactory	less than 12 months	somewhat exposed	partners of opposite sex only	7 partners or more	no	no	between 20 and 40 min	no	very simple	very easy	totally satisfied	community agent / peer-educator	primary distribution	no	occasionally
570	Mali	Calls initiated by the participant through the hotline	questionnaires completed	outreach activities prioritising FSW	FSW-based channels	woman	35 years or more	living with partner / married	secondary	your income is enough	quite satisfactory	12 months or more	highly exposed	partners of opposite sex only	3 to 6 partners	no	no	between 20 and 40 min	no	very simple	very easy	totally satisfied	community agent / peer-educator	primary distribution	no	occasionally
571	Mali	Calls initiated by the participant through the hotline	questionnaires completed	outreach activities prioritising FSW	FSW-based channels	woman	25-34 years	divorced / separated / widowed	higher	your income is enough	very satisfactory	never tested before (first-time testers)	somewhat exposed	partners of opposite sex only	3 to 6 partners	no	no	between 20 and 40 min	no	simple	easy	totally satisfied	community agent / peer-educator	primary distribution	yes	always
572	Côte d'Ivoire	Calls initiated by the participant through the hotline	questionnaires completed	outreach activities prioritising MSM	MSM-based channels	man	25-34 years	single	none / primary	your income is enough	very satisfactory	less than 12 months	somewhat exposed	partners of opposite sex only	1 to 2 partners	no	no	between 20 and 40 min	no	very simple	easy	totally satisfied	friend	secondary distribution	no	occasionally
573	Côte d'Ivoire	Calls initiated by the participant through the hotline	questionnaires completed	outreach activities prioritising FSW	FSW-based channels	woman	25-34 years	single	secondary	you are poor	unsatisfactory	less than 12 months	somewhat exposed	partners of opposite sex only	7 partners or more	no	no	between 20 and 40 min	no	very simple	very easy	totally satisfied	community agent / peer-educator	primary distribution	no	occasionally
574	Côte d'Ivoire	Calls initiated by the participant through the hotline	questionnaires completed	outreach activities prioritising FSW	FSW-based channels	woman	25-34 years	single	secondary	you are comfortable	very satisfactory	less than 12 months	not at all exposed	partners of opposite sex only	1 to 2 partners	no	no	under 20 min	no	very simple	easy	totally satisfied	friend	secondary distribution	no	never
575	Côte d'Ivoire	Calls initiated by the participant through the hotline	questionnaires completed	STI consultations	Other delivery channels	woman	24 years or less	single	higher	you are comfortable	very satisfactory	less than 12 months	highly exposed	partners of opposite sex only	1 to 2 partners	no	no	between 20 and 40 min	no	very simple	very easy	totally satisfied	health professional	primary distribution	no	always
576	Mali	Calls initiated by the participant through the hotline	questionnaires completed	MSM clinics	MSM-based channels	man	24 years or less	living with partner / married	secondary	your income is enough	very satisfactory	never tested before (first-time testers)	somewhat exposed	partners of opposite sex only	DK-R	no	no	between 20 and 40 min	no	very simple	easy	totally satisfied	community agent / peer-educator	primary distribution	yes	never
577	Senegal	Calls initiated by the participant through the hotline	questionnaires completed	outreach activities prioritising FSW	FSW-based channels	woman	35 years or more	living with partner / married	secondary	you are poor	quite satisfactory	12 months or more	somewhat exposed	partners of opposite sex only	1 to 2 partners	no	no	between 20 and 40 min	no	simple	easy	totally satisfied	friend	secondary distribution	no	never
578	Côte d'Ivoire	Calls initiated by the participant through the hotline	questionnaires completed	outreach activities prioritising MSM	MSM-based channels	man	24 years or less	single	none / primary	you are poor	very satisfactory	less than 12 months	not at all exposed	both men and women	3 to 6 partners	yes	no	between 20 and 40 min	no	very simple	easy	totally satisfied	relative	secondary distribution	no	occasionally
579	Mali	Calls initiated by the participant through the hotline	questionnaires completed	outreach activities prioritising FSW	FSW-based channels	woman	25-34 years	divorced / separated / widowed	secondary	you are poor	very satisfactory	12 months or more	somewhat exposed	partners of opposite sex only	7 partners or more	no	no	under 20 min	no	very simple	easy	totally satisfied	community agent / peer-educator	primary distribution	no	always
580	Côte d'Ivoire	Calls initiated by the participant through the hotline	questionnaires completed	outreach activities prioritising MSM	MSM-based channels	man	24 years or less	single	secondary	you are poor	very satisfactory	never tested before (first-time testers)	highly exposed	partners of same sex only	1 to 2 partners	no	no	under 20 min	no	simple	very easy	totally satisfied	relative	secondary distribution	yes	occasionally
581	Mali	Calls initiated by the participant through the hotline	questionnaires completed	FSW clinics	FSW-based channels	woman	25-34 years	divorced / separated / widowed	none / primary	you are poor	very satisfactory	less than 12 months	highly exposed	partners of opposite sex only	DK-R	no	no	under 20 min	no	simple	easy	totally satisfied	community agent / peer-educator	primary distribution	no	always
582	Senegal	Calls initiated by the participant through the hotline	questionnaires completed	outreach activities prioritising FSW	FSW-based channels	man	35 years or more	single	none / primary	you are poor	unsatisfactory	never tested before (first-time testers)	highly exposed	never had sex	0 partner	no	no	between 20 and 40 min	yes	simple	easy	totally satisfied	friend	secondary distribution	yes	did not have sex
583	Côte d'Ivoire	Calls initiated by the participant through the hotline	questionnaires completed	outreach activities prioritising FSW	FSW-based channels	man	35 years or more	living with partner / married	higher	you are comfortable	very satisfactory	less than 12 months	not at all exposed	partners of opposite sex only	1 to 2 partners	no	no	between 20 and 40 min	no	simple	easy	totally satisfied	sexual partner	secondary distribution	no	never
584	Mali	Calls initiated by the participant through the hotline	questionnaires completed	outreach activities prioritising FSW	FSW-based channels	woman	24 years or less	living with partner / married	secondary	your income is enough	very satisfactory	12 months or more	somewhat exposed	never had sex	0 partner	no	no	between 20 and 40 min	no	simple	easy	totally satisfied	community agent / peer-educator	primary distribution	no	did not have sex
585	Mali	Calls initiated by the participant through the hotline	questionnaires completed	outreach activities prioritising FSW	FSW-based channels	man	24 years or less	single	higher	your income is enough	very satisfactory	never tested before (first-time testers)	somewhat exposed	both men and women	7 partners or more	no	no	between 20 and 40 min	no	very simple	very easy	totally satisfied	friend	secondary distribution	yes	occasionally
586	Côte d'Ivoire	Calls initiated by the participant through the hotline	questionnaires completed	outreach activities prioritising MSM	MSM-based channels	man	24 years or less	single	secondary	your income is enough	very satisfactory	less than 12 months	not at all exposed	both men and women	3 to 6 partners	no	no	under 20 min	no	very simple	not easy	totally satisfied	relative	secondary distribution	no	occasionally
587	Côte d'Ivoire	Calls initiated by the participant through the hotline	questionnaires completed	outreach activities prioritising MSM	MSM-based channels	man	35 years or more	living with partner / married	higher	you are comfortable	very satisfactory	12 months or more	somewhat exposed	both men and women	3 to 6 partners	no	no	between 20 and 40 min	no	simple	easy	totally satisfied	community agent / peer-educator	primary distribution	no	never
588	Mali	Calls initiated by the participant through the hotline	questionnaires completed	outreach activities prioritising FSW	FSW-based channels	man	24 years or less	single	higher	you are poor	very satisfactory	never tested before (first-time testers)	not at all exposed	never had sex	0 partner	no	no	between 20 and 40 min	no	very simple	very easy	totally satisfied	community agent / peer-educator	primary distribution	yes	did not have sex
589	Senegal	Calls initiated by the participant through the hotline	not eligible: leaflet number not valid	NA	NA	NA	25-34 years	NA	NA	NA	NA	NA	NA	NA	DK-R	NA	NA	NA	NA	NA	NA	NA	NA	NA	NA	refusal
590	Mali	Calls initiated by the participant through the hotline	questionnaires completed	outreach activities prioritising FSW	FSW-based channels	woman	24 years or less	living with partner / married	secondary	you are poor	unsatisfactory	less than 12 months	highly exposed	partners of opposite sex only	3 to 6 partners	no	no	between 20 and 40 min	no	simple	easy	partially satisfied	community agent / peer-educator	primary distribution	no	always
591	Mali	Calls initiated by the participant through the hotline	questionnaires completed	outreach activities prioritising FSW	FSW-based channels	woman	25-34 years	living with partner / married	none / primary	you are comfortable	very satisfactory	never tested before (first-time testers)	not at all exposed	partners of opposite sex only	1 to 2 partners	no	no	between 20 and 40 min	no	very simple	easy	totally satisfied	community agent / peer-educator	primary distribution	yes	always
592	Senegal	Calls initiated by the participant through the hotline	questionnaires completed	outreach activities prioritising FSW	FSW-based channels	woman	25-34 years	single	higher	your income is enough	unsatisfactory	12 months or more	somewhat exposed	never had sex	0 partner	no	no	under 20 min	no	simple	not easy	totally satisfied	relative	secondary distribution	no	did not have sex
593	Côte d'Ivoire	Calls initiated by the participant through the hotline	questionnaires completed	outreach activities prioritising MSM	MSM-based channels	man	24 years or less	single	higher	you are poor	unsatisfactory	less than 12 months	highly exposed	partners of same sex only	1 to 2 partners	no	no	under 20 min	no	very simple	very easy	totally satisfied	relative	secondary distribution	no	occasionally
594	Côte d'Ivoire	Calls initiated by the participant through the hotline	questionnaires completed	outreach activities prioritising MSM	MSM-based channels	man	24 years or less	single	secondary	you are comfortable	quite satisfactory	12 months or more	somewhat exposed	both men and women	3 to 6 partners	no	no	between 20 and 40 min	no	very simple	easy	totally satisfied	community agent / peer-educator	primary distribution	no	always
595	Côte d'Ivoire	Calls initiated by the participant through the hotline	questionnaires completed	outreach activities prioritising MSM	MSM-based channels	man	24 years or less	divorced / separated / widowed	higher	your income is enough	very satisfactory	never tested before (first-time testers)	not at all exposed	partners of opposite sex only	1 to 2 partners	no	no	more than 40 min	no	simple	not at all easy	totally satisfied	friend	secondary distribution	yes	occasionally
596	Côte d'Ivoire	Calls initiated by the participant through the hotline	questionnaires completed	outreach activities prioritising FSW	FSW-based channels	woman	24 years or less	single	none / primary	you are poor	unsatisfactory	less than 12 months	not at all exposed	partners of opposite sex only	1 to 2 partners	no	no	between 20 and 40 min	no	very simple	easy	totally satisfied	community agent / peer-educator	primary distribution	no	always
597	Senegal	Calls initiated by the participant through the hotline	questionnaires completed	outreach activities prioritising FSW	FSW-based channels	woman	25-34 years	single	none / primary	you are poor	quite satisfactory	never tested before (first-time testers)	not at all exposed	never had sex	0 partner	no	no	under 20 min	no	simple	easy	totally satisfied	community agent / peer-educator	primary distribution	yes	did not have sex
598	Côte d'Ivoire	Calls initiated by the participant through the hotline	questionnaires completed	outreach activities prioritising MSM	MSM-based channels	man	25-34 years	single	higher	you are poor	very satisfactory	12 months or more	somewhat exposed	both men and women	3 to 6 partners	no	no	between 20 and 40 min	no	very simple	very easy	totally satisfied	community agent / peer-educator	primary distribution	no	always
599	Côte d'Ivoire	Calls initiated by the participant through the hotline	questionnaires completed	outreach activities prioritising MSM	MSM-based channels	man	25-34 years	single	none / primary	your income is enough	quite satisfactory	less than 12 months	not at all exposed	partners of same sex only	3 to 6 partners	no	no	more than 40 min	no	very simple	very easy	totally satisfied	friend	secondary distribution	no	never
600	Côte d'Ivoire	Calls initiated by the participant through the hotline	questionnaires completed	outreach activities prioritising MSM	MSM-based channels	man	24 years or less	living with partner / married	secondary	your income is enough	quite satisfactory	never tested before (first-time testers)	not at all exposed	both men and women	3 to 6 partners	no	no	under 20 min	yes	very simple	easy	totally satisfied	friend	secondary distribution	yes	occasionally
601	Côte d'Ivoire	Calls initiated by the participant through the hotline	questionnaires completed	outreach activities prioritising MSM	MSM-based channels	man	25-34 years	single	secondary	you are very poor	not at all satisfactory	never tested before (first-time testers)	not at all exposed	partners of opposite sex only	1 to 2 partners	no	no	between 20 and 40 min	no	very simple	easy	totally satisfied	friend	secondary distribution	yes	always
602	Senegal	Calls initiated by the participant through the hotline	questionnaires completed	outreach activities prioritising FSW	FSW-based channels	woman	25-34 years	single	secondary	you are poor	unsatisfactory	12 months or more	somewhat exposed	partners of opposite sex only	1 to 2 partners	no	no	between 20 and 40 min	no	very simple	very easy	totally satisfied	friend	secondary distribution	no	always
603	Côte d'Ivoire	Calls initiated by the participant through the hotline	questionnaires completed	outreach activities prioritising MSM	MSM-based channels	man	24 years or less	single	higher	you are very poor	not at all satisfactory	12 months or more	not at all exposed	partners of opposite sex only	1 to 2 partners	no	no	between 20 and 40 min	no	very simple	very easy	totally satisfied	health professional	primary distribution	no	occasionally
604	Mali	Calls initiated by the participant through the hotline	questionnaires completed	outreach activities prioritising FSW	FSW-based channels	woman	24 years or less	single	secondary	you are very poor	unsatisfactory	never tested before (first-time testers)	highly exposed	partners of opposite sex only	7 partners or more	no	no	between 20 and 40 min	no	simple	easy	totally satisfied	community agent / peer-educator	primary distribution	yes	never
605	Côte d'Ivoire	Calls initiated by the participant through the hotline	questionnaires completed	outreach activities prioritising MSM	MSM-based channels	man	25-34 years	single	higher	you are very poor	not at all satisfactory	never tested before (first-time testers)	not at all exposed	partners of opposite sex only	1 to 2 partners	no	no	between 20 and 40 min	no	very simple	very easy	totally satisfied	community agent / peer-educator	primary distribution	yes	occasionally
606	Senegal	Calls initiated by the participant through the hotline	questionnaires completed	STI consultations	Other delivery channels	woman	35 years or more	living with partner / married	secondary	your income is enough	very satisfactory	12 months or more	not at all exposed	partners of opposite sex only	1 to 2 partners	no	no	between 20 and 40 min	no	simple	easy	totally satisfied	health professional	primary distribution	no	never
607	Côte d'Ivoire	Calls initiated by the participant through the hotline	questionnaires completed	outreach activities prioritising MSM	MSM-based channels	man	24 years or less	single	secondary	you are very poor	very satisfactory	never tested before (first-time testers)	not at all exposed	partners of same sex only	3 to 6 partners	no	no	under 20 min	no	simple	easy	totally satisfied	friend	secondary distribution	yes	never
608	Mali	Calls initiated by the participant through the hotline	questionnaires completed	outreach activities prioritising MSM	MSM-based channels	man	24 years or less	single	secondary	you are poor	quite satisfactory	never tested before (first-time testers)	not at all exposed	partners of same sex only	3 to 6 partners	no	no	between 20 and 40 min	no	very simple	very easy	totally satisfied	community agent / peer-educator	primary distribution	yes	always
609	Côte d'Ivoire	Calls initiated by the participant through the hotline	questionnaires completed	outreach activities prioritising FSW	FSW-based channels	woman	35 years or more	single	none / primary	you are poor	very satisfactory	less than 12 months	not at all exposed	partners of opposite sex only	3 to 6 partners	no	no	between 20 and 40 min	no	simple	easy	totally satisfied	community agent / peer-educator	primary distribution	no	occasionally
610	Côte d'Ivoire	Calls initiated by the participant through the hotline	questionnaires completed	outreach activities prioritising MSM	MSM-based channels	man	24 years or less	single	secondary	your income is enough	unsatisfactory	never tested before (first-time testers)	somewhat exposed	both men and women	3 to 6 partners	no	no	under 20 min	no	simple	very easy	totally satisfied	friend	secondary distribution	yes	occasionally
611	Mali	Calls initiated by the participant through the hotline	questionnaires completed	outreach activities prioritising MSM	MSM-based channels	man	25-34 years	living with partner / married	secondary	your income is enough	very satisfactory	less than 12 months	not at all exposed	partners of opposite sex only	1 to 2 partners	no	no	do not know	no	very simple	easy	partially satisfied	community agent / peer-educator	primary distribution	no	always
612	Côte d'Ivoire	Calls initiated by the participant through the hotline	questionnaires completed	outreach activities prioritising MSM	MSM-based channels	man	25-34 years	single	secondary	you are poor	unsatisfactory	never tested before (first-time testers)	somewhat exposed	both men and women	7 partners or more	no	no	between 20 and 40 min	no	very simple	very easy	totally satisfied	friend	secondary distribution	yes	occasionally
613	Côte d'Ivoire	Calls initiated by the participant through the hotline	questionnaires completed	outreach activities prioritising MSM	MSM-based channels	man	25-34 years	single	higher	your income is enough	quite satisfactory	less than 12 months	highly exposed	partners of same sex only	3 to 6 partners	no	no	between 20 and 40 min	no	simple	easy	partially satisfied	friend	secondary distribution	no	always
614	Mali	Calls initiated by the participant through the hotline	questionnaires completed	outreach activities prioritising FSW	FSW-based channels	woman	25-34 years	single	secondary	you are comfortable	very satisfactory	less than 12 months	not at all exposed	partners of opposite sex only	DK-R	no	no	between 20 and 40 min	no	very simple	very easy	totally satisfied	community agent / peer-educator	primary distribution	no	always
615	Mali	Calls initiated by the participant through the hotline	questionnaires completed	outreach activities prioritising MSM	MSM-based channels	man	24 years or less	living with partner / married	secondary	your income is enough	quite satisfactory	less than 12 months	not at all exposed	both men and women	DK-R	no	no	between 20 and 40 min	no	very simple	very easy	totally satisfied	community agent / peer-educator	primary distribution	no	never
616	Côte d'Ivoire	Calls initiated by the participant through the hotline	questionnaires completed	outreach activities prioritising MSM	MSM-based channels	man	25-34 years	living with partner / married	secondary	you are poor	not at all satisfactory	12 months or more	somewhat exposed	partners of same sex only	7 partners or more	yes	no	between 20 and 40 min	no	very simple	very easy	totally satisfied	friend	secondary distribution	no	occasionally
617	Côte d'Ivoire	Calls initiated by the participant through the hotline	questionnaires completed	outreach activities prioritising FSW	FSW-based channels	man	24 years or less	living with partner / married	none / primary	your income is enough	very satisfactory	less than 12 months	not at all exposed	partners of opposite sex only	1 to 2 partners	no	no	between 20 and 40 min	no	very simple	easy	totally satisfied	friend	secondary distribution	no	never
618	Mali	Calls initiated by the participant through the hotline	questionnaires completed	outreach activities prioritising MSM	MSM-based channels	man	25-34 years	single	none / primary	you are comfortable	very satisfactory	never tested before (first-time testers)	not at all exposed	both men and women	3 to 6 partners	no	no	between 20 and 40 min	no	very simple	very easy	totally satisfied	community agent / peer-educator	primary distribution	yes	always
619	Mali	Calls initiated by the participant through the hotline	questionnaires completed	MSM clinics	MSM-based channels	woman	25-34 years	living with partner / married	secondary	your income is enough	very satisfactory	12 months or more	not at all exposed	partners of same sex only	3 to 6 partners	no	no	between 20 and 40 min	no	very simple	very easy	totally satisfied	community agent / peer-educator	primary distribution	no	always
620	Mali	Calls initiated by the participant through the hotline	questionnaires completed	outreach activities prioritising FSW	FSW-based channels	man	24 years or less	single	secondary	you are poor	very satisfactory	never tested before (first-time testers)	somewhat exposed	partners of opposite sex only	1 to 2 partners	no	no	under 20 min	no	very simple	very easy	totally satisfied	friend	secondary distribution	yes	occasionally
621	Côte d'Ivoire	Calls initiated by the participant through the hotline	questionnaires completed	outreach activities prioritising MSM	MSM-based channels	man	25-34 years	single	secondary	you are very poor	very satisfactory	12 months or more	highly exposed	both men and women	3 to 6 partners	yes	no	between 20 and 40 min	yes	very simple	easy	totally satisfied	friend	secondary distribution	no	always
622	Côte d'Ivoire	Calls initiated by the participant through the hotline	questionnaires completed	outreach activities prioritising MSM	MSM-based channels	man	24 years or less	single	secondary	you are poor	very satisfactory	less than 12 months	not at all exposed	partners of same sex only	3 to 6 partners	yes	no	more than 40 min	yes	very simple	not at all easy	totally satisfied	community agent / peer-educator	primary distribution	no	never
623	Côte d'Ivoire	Calls initiated by the participant through the hotline	not eligible: leaflet number not valid	NA	NA	NA	25-34 years	NA	NA	NA	NA	NA	NA	NA	DK-R	NA	NA	NA	NA	NA	NA	NA	NA	NA	NA	refusal
624	Mali	Calls initiated by the participant through the hotline	questionnaires completed	outreach activities prioritising MSM	MSM-based channels	man	24 years or less	single	secondary	your income is enough	very satisfactory	less than 12 months	not at all exposed	partners of opposite sex only	1 to 2 partners	no	no	between 20 and 40 min	no	very simple	easy	totally satisfied	community agent / peer-educator	primary distribution	no	always
625	Côte d'Ivoire	Calls initiated by the participant through the hotline	questionnaires completed	outreach activities prioritising MSM	MSM-based channels	man	24 years or less	single	secondary	your income is enough	unsatisfactory	never tested before (first-time testers)	somewhat exposed	never had sex	0 partner	no	no	between 20 and 40 min	no	very simple	easy	totally satisfied	relative	secondary distribution	yes	did not have sex
626	Côte d'Ivoire	Calls initiated by the participant through the hotline	questionnaires completed	outreach activities prioritising MSM	MSM-based channels	man	25-34 years	living with partner / married	higher	you are poor	very satisfactory	less than 12 months	not at all exposed	partners of opposite sex only	3 to 6 partners	no	yes	between 20 and 40 min	yes	very simple	easy	totally satisfied	community agent / peer-educator	primary distribution	no	always
627	Senegal	Call back by a surveyor after a missed call or a message sent by the participant	questionnaires completed	outreach activities prioritising FSW	FSW-based channels	man	35 years or more	divorced / separated / widowed	secondary	your income is enough	quite satisfactory	never tested before (first-time testers)	not at all exposed	partners of opposite sex only	1 to 2 partners	no	no	between 20 and 40 min	no	simple	easy	totally satisfied	community agent / peer-educator	primary distribution	yes	always
628	Côte d'Ivoire	Calls initiated by the participant through the hotline	questionnaires completed	outreach activities prioritising MSM	MSM-based channels	man	24 years or less	living with partner / married	secondary	your income is enough	unsatisfactory	never tested before (first-time testers)	somewhat exposed	never had sex	0 partner	no	yes	under 20 min	no	very simple	very easy	totally satisfied	sexual partner	secondary distribution	yes	did not have sex
629	Côte d'Ivoire	Calls initiated by the participant through the hotline	questionnaires completed	outreach activities prioritising MSM	MSM-based channels	man	24 years or less	single	secondary	you are poor	very satisfactory	less than 12 months	not at all exposed	both men and women	7 partners or more	no	no	between 20 and 40 min	no	very simple	very easy	totally satisfied	relative	secondary distribution	no	occasionally
630	Côte d'Ivoire	Calls initiated by the participant through the hotline	questionnaires completed	outreach activities prioritising MSM	MSM-based channels	woman	24 years or less	living with partner / married	higher	you are comfortable	unsatisfactory	never tested before (first-time testers)	somewhat exposed	partners of same sex only	3 to 6 partners	no	no	under 20 min	no	simple	very easy	totally satisfied	friend	secondary distribution	yes	occasionally
631	Mali	Calls initiated by the participant through the hotline	questionnaires completed	outreach activities prioritising FSW	FSW-based channels	woman	35 years or more	living with partner / married	none / primary	you are poor	quite satisfactory	less than 12 months	somewhat exposed	partners of opposite sex only	1 to 2 partners	no	no	under 20 min	no	very simple	very easy	totally satisfied	community agent / peer-educator	primary distribution	no	never
632	Côte d'Ivoire	Calls initiated by the participant through the hotline	questionnaires completed	outreach activities prioritising MSM	MSM-based channels	man	24 years or less	living with partner / married	secondary	your income is enough	very satisfactory	12 months or more	not at all exposed	partners of opposite sex only	1 to 2 partners	no	no	between 20 and 40 min	no	simple	easy	totally satisfied	health professional	primary distribution	no	never
633	Senegal	Call back by a surveyor after a missed call or a message sent by the participant	questionnaires completed	outreach activities prioritising FSW	FSW-based channels	man	24 years or less	single	none / primary	your income is enough	very satisfactory	12 months or more	highly exposed	partners of same sex only	1 to 2 partners	no	no	between 20 and 40 min	no	very simple	easy	totally satisfied	community agent / peer-educator	primary distribution	no	always
634	Côte d'Ivoire	Calls initiated by the participant through the hotline	questionnaires completed	outreach activities prioritising FSW	FSW-based channels	woman	35 years or more	single	none / primary	your income is enough	very satisfactory	less than 12 months	not at all exposed	partners of opposite sex only	7 partners or more	no	no	between 20 and 40 min	no	simple	easy	totally satisfied	community agent / peer-educator	primary distribution	no	occasionally
635	Mali	Calls initiated by the participant through the hotline	questionnaires completed	outreach activities prioritising FSW	FSW-based channels	woman	24 years or less	single	secondary	your income is enough	very satisfactory	12 months or more	not at all exposed	partners of opposite sex only	1 to 2 partners	no	no	between 20 and 40 min	no	very simple	easy	totally satisfied	community agent / peer-educator	primary distribution	no	occasionally
636	Mali	Calls initiated by the participant through the hotline	questionnaires completed	outreach activities prioritising MSM	MSM-based channels	man	24 years or less	single	none / primary	you are comfortable	very satisfactory	never tested before (first-time testers)	somewhat exposed	partners of same sex only	7 partners or more	no	no	between 20 and 40 min	no	very simple	easy	totally satisfied	community agent / peer-educator	primary distribution	yes	always
637	Côte d'Ivoire	Calls initiated by the participant through the hotline	questionnaires completed	outreach activities prioritising MSM	MSM-based channels	man	24 years or less	single	none / primary	your income is enough	very satisfactory	less than 12 months	not at all exposed	partners of same sex only	1 to 2 partners	no	no	between 20 and 40 min	no	simple	easy	totally satisfied	friend	secondary distribution	no	always
638	Côte d'Ivoire	Calls initiated by the participant through the hotline	questionnaires completed	outreach activities prioritising MSM	MSM-based channels	man	25-34 years	single	secondary	your income is enough	very satisfactory	less than 12 months	not at all exposed	DK-R	DK-R	no	no	between 20 and 40 min	no	very simple	very easy	totally satisfied	friend	secondary distribution	no	refusal
639	Mali	Calls initiated by the participant through the hotline	questionnaires completed	outreach activities prioritising FSW	FSW-based channels	woman	24 years or less	single	higher	you are poor	very satisfactory	less than 12 months	not at all exposed	partners of opposite sex only	1 to 2 partners	no	no	between 20 and 40 min	no	very simple	easy	totally satisfied	health professional	primary distribution	no	always
640	Côte d'Ivoire	Calls initiated by the participant through the hotline	questionnaires completed	outreach activities prioritising MSM	MSM-based channels	man	24 years or less	single	higher	you are poor	quite satisfactory	less than 12 months	not at all exposed	partners of opposite sex only	3 to 6 partners	no	no	between 20 and 40 min	no	simple	very easy	partially satisfied	friend	secondary distribution	no	always
641	Senegal	Calls initiated by the participant through the hotline	questionnaires completed	outreach activities prioritising MSM	MSM-based channels	man	25-34 years	single	secondary	you are comfortable	very satisfactory	less than 12 months	not at all exposed	partners of opposite sex only	7 partners or more	no	no	under 20 min	no	simple	easy	totally satisfied	friend	secondary distribution	no	always
642	Côte d'Ivoire	Calls initiated by the participant through the hotline	questionnaires completed	outreach activities prioritising FSW	FSW-based channels	woman	24 years or less	living with partner / married	secondary	you are poor	very satisfactory	less than 12 months	somewhat exposed	partners of opposite sex only	1 to 2 partners	no	no	under 20 min	no	very simple	very easy	totally satisfied	community agent / peer-educator	primary distribution	no	occasionally
643	Côte d'Ivoire	Call back by a surveyor after a missed call or a message sent by the participant	questionnaires completed	outreach activities prioritising FSW	FSW-based channels	man	25-34 years	single	secondary	you are poor	unsatisfactory	12 months or more	somewhat exposed	partners of opposite sex only	1 to 2 partners	yes	no	under 20 min	no	simple	easy	totally satisfied	community agent / peer-educator	primary distribution	no	occasionally
644	Mali	Calls initiated by the participant through the hotline	questionnaires completed	outreach activities prioritising FSW	FSW-based channels	man	24 years or less	single	higher	you are poor	very satisfactory	never tested before (first-time testers)	not at all exposed	partners of opposite sex only	1 to 2 partners	yes	no	between 20 and 40 min	no	very simple	easy	totally satisfied	community agent / peer-educator	primary distribution	yes	always
645	Senegal	Call back by a surveyor after a missed call or a message sent by the participant	questionnaires completed	outreach activities prioritising FSW	FSW-based channels	man	35 years or more	living with partner / married	none / primary	you are poor	quite satisfactory	never tested before (first-time testers)	not at all exposed	partners of opposite sex only	1 to 2 partners	no	no	between 20 and 40 min	no	simple	easy	totally satisfied	relative	secondary distribution	yes	never
646	Mali	Calls initiated by the participant through the hotline	questionnaires completed	outreach activities prioritising MSM	MSM-based channels	man	25-34 years	single	higher	you are poor	very satisfactory	less than 12 months	not at all exposed	partners of opposite sex only	1 to 2 partners	no	no	between 20 and 40 min	no	simple	easy	totally satisfied	relative	secondary distribution	no	occasionally
647	Mali	Calls initiated by the participant through the hotline	questionnaires completed	outreach activities prioritising MSM	MSM-based channels	man	25-34 years	single	secondary	you are poor	very satisfactory	never tested before (first-time testers)	highly exposed	both men and women	7 partners or more	no	no	between 20 and 40 min	no	very simple	very easy	totally satisfied	sexual partner	secondary distribution	yes	never
648	Côte d'Ivoire	Calls initiated by the participant through the hotline	questionnaires completed	outreach activities prioritising FSW	FSW-based channels	woman	25-34 years	living with partner / married	none / primary	you are comfortable	unsatisfactory	12 months or more	somewhat exposed	both men and women	7 partners or more	no	no	between 20 and 40 min	no	simple	easy	totally satisfied	community agent / peer-educator	primary distribution	no	occasionally
649	Côte d'Ivoire	Calls initiated by the participant through the hotline	questionnaires completed	outreach activities prioritising MSM	MSM-based channels	man	25-34 years	single	higher	you are comfortable	very satisfactory	less than 12 months	not at all exposed	partners of opposite sex only	3 to 6 partners	no	no	between 20 and 40 min	no	very simple	very easy	totally satisfied	friend	secondary distribution	no	never
650	Mali	Calls initiated by the participant through the hotline	questionnaires completed	outreach activities prioritising MSM	MSM-based channels	man	24 years or less	single	secondary	you are comfortable	very satisfactory	never tested before (first-time testers)	not at all exposed	partners of same sex only	3 to 6 partners	no	no	between 20 and 40 min	no	very simple	easy	totally satisfied	community agent / peer-educator	primary distribution	yes	always
651	Côte d'Ivoire	Calls initiated by the participant through the hotline	questionnaires completed	outreach activities prioritising MSM	MSM-based channels	man	24 years or less	single	higher	your income is enough	quite satisfactory	never tested before (first-time testers)	not at all exposed	partners of opposite sex only	3 to 6 partners	no	no	between 20 and 40 min	no	simple	easy	totally satisfied	friend	secondary distribution	yes	always
652	Mali	Calls initiated by the participant through the hotline	questionnaires completed	outreach activities prioritising MSM	MSM-based channels	man	25-34 years	single	none / primary	you are comfortable	very satisfactory	less than 12 months	highly exposed	DK-R	DK-R	no	no	between 20 and 40 min	no	simple	very easy	partially satisfied	friend	secondary distribution	no	refusal
653	Côte d'Ivoire	Calls initiated by the participant through the hotline	questionnaires completed	outreach activities prioritising MSM	MSM-based channels	man	25-34 years	single	higher	you are poor	quite satisfactory	less than 12 months	highly exposed	partners of opposite sex only	1 to 2 partners	no	no	between 20 and 40 min	no	very simple	easy	totally satisfied	friend	secondary distribution	no	never
654	Côte d'Ivoire	Calls initiated by the participant through the hotline	questionnaires completed	outreach activities prioritising FSW	FSW-based channels	man	35 years or more	living with partner / married	secondary	you are poor	unsatisfactory	12 months or more	not at all exposed	partners of opposite sex only	1 to 2 partners	no	no	between 20 and 40 min	no	very simple	easy	partially satisfied	relative	secondary distribution	no	never
655	Mali	Calls initiated by the participant through the hotline	not eligible: leaflet number not valid	NA	NA	NA	25-34 years	NA	NA	NA	NA	NA	NA	NA	DK-R	NA	NA	NA	NA	NA	NA	NA	NA	NA	NA	refusal
656	Mali	Calls initiated by the participant through the hotline	questionnaires completed	outreach activities prioritising FSW	FSW-based channels	woman	24 years or less	single	none / primary	you are very poor	very satisfactory	never tested before (first-time testers)	highly exposed	partners of opposite sex only	DK-R	no	no	between 20 and 40 min	no	very simple	very easy	totally satisfied	community agent / peer-educator	primary distribution	yes	never
657	Côte d'Ivoire	Calls initiated by the participant through the hotline	questionnaires completed	outreach activities prioritising MSM	MSM-based channels	man	25-34 years	single	higher	you are poor	very satisfactory	never tested before (first-time testers)	somewhat exposed	partners of opposite sex only	1 to 2 partners	no	no	between 20 and 40 min	no	very simple	very easy	totally satisfied	friend	secondary distribution	yes	occasionally
658	Côte d'Ivoire	Calls initiated by the participant through the hotline	questionnaires completed	outreach activities prioritising MSM	MSM-based channels	man	24 years or less	single	secondary	you are poor	quite satisfactory	never tested before (first-time testers)	highly exposed	both men and women	7 partners or more	no	no	between 20 and 40 min	no	very simple	easy	totally satisfied	community agent / peer-educator	primary distribution	yes	occasionally
659	Côte d'Ivoire	Calls initiated by the participant through the hotline	questionnaires completed	outreach activities prioritising MSM	MSM-based channels	woman	25-34 years	living with partner / married	higher	your income is enough	very satisfactory	less than 12 months	somewhat exposed	partners of opposite sex only	1 to 2 partners	no	no	between 20 and 40 min	no	very simple	very easy	totally satisfied	friend	secondary distribution	no	occasionally
660	Côte d'Ivoire	Calls initiated by the participant through the hotline	questionnaires completed	outreach activities prioritising MSM	MSM-based channels	man	25-34 years	single	higher	you are poor	very satisfactory	never tested before (first-time testers)	somewhat exposed	partners of same sex only	3 to 6 partners	no	no	between 20 and 40 min	no	very simple	easy	totally satisfied	community agent / peer-educator	primary distribution	yes	always
661	Senegal	Call back by a surveyor after a missed call or a message sent by the participant	questionnaires completed	outreach activities prioritising PWUD	Other delivery channels	man	25-34 years	living with partner / married	secondary	your income is enough	very satisfactory	never tested before (first-time testers)	not at all exposed	partners of same sex only	1 to 2 partners	no	no	between 20 and 40 min	no	simple	easy	totally satisfied	friend	secondary distribution	yes	occasionally
662	Côte d'Ivoire	Calls initiated by the participant through the hotline	questionnaires completed	outreach activities prioritising MSM	MSM-based channels	man	24 years or less	single	secondary	your income is enough	unsatisfactory	12 months or more	highly exposed	both men and women	7 partners or more	no	no	between 20 and 40 min	no	simple	easy	totally satisfied	relative	secondary distribution	no	occasionally
663	Côte d'Ivoire	Calls initiated by the participant through the hotline	questionnaires completed	outreach activities prioritising MSM	MSM-based channels	man	25-34 years	single	secondary	you are comfortable	very satisfactory	less than 12 months	somewhat exposed	both men and women	7 partners or more	no	no	between 20 and 40 min	no	simple	easy	partially satisfied	friend	secondary distribution	no	always
664	Mali	Calls initiated by the participant through the hotline	questionnaires completed	outreach activities prioritising FSW	FSW-based channels	woman	24 years or less	living with partner / married	secondary	you are comfortable	quite satisfactory	never tested before (first-time testers)	somewhat exposed	partners of opposite sex only	1 to 2 partners	no	no	between 20 and 40 min	no	simple	easy	totally satisfied	community agent / peer-educator	primary distribution	yes	never
665	Côte d'Ivoire	Calls initiated by the participant through the hotline	questionnaires completed	outreach activities prioritising FSW	FSW-based channels	woman	25-34 years	single	none / primary	you are very poor	very satisfactory	less than 12 months	not at all exposed	partners of opposite sex only	3 to 6 partners	no	yes	between 20 and 40 min	yes	very simple	easy	totally satisfied	community agent / peer-educator	primary distribution	no	occasionally
666	Côte d'Ivoire	Calls initiated by the participant through the hotline	questionnaires completed	outreach activities prioritising FSW	FSW-based channels	man	25-34 years	single	higher	you are poor	very satisfactory	less than 12 months	highly exposed	partners of opposite sex only	1 to 2 partners	no	no	between 20 and 40 min	no	simple	easy	totally satisfied	community agent / peer-educator	primary distribution	no	never
667	Côte d'Ivoire	Calls initiated by the participant through the hotline	questionnaires completed	outreach activities prioritising FSW	FSW-based channels	man	24 years or less	living with partner / married	higher	you are poor	quite satisfactory	less than 12 months	somewhat exposed	partners of opposite sex only	1 to 2 partners	no	no	between 20 and 40 min	no	very simple	easy	totally satisfied	community agent / peer-educator	primary distribution	no	never
668	Senegal	Calls initiated by the participant through the hotline	questionnaires completed	outreach activities prioritising FSW	FSW-based channels	man	25-34 years	divorced / separated / widowed	secondary	you are comfortable	unsatisfactory	never tested before (first-time testers)	highly exposed	partners of opposite sex only	1 to 2 partners	no	no	under 20 min	no	simple	easy	totally satisfied	health professional	primary distribution	yes	occasionally
669	Mali	Calls initiated by the participant through the hotline	questionnaires completed	outreach activities prioritising FSW	FSW-based channels	woman	24 years or less	living with partner / married	secondary	your income is enough	quite satisfactory	never tested before (first-time testers)	not at all exposed	partners of opposite sex only	DK-R	no	no	between 20 and 40 min	no	very simple	very easy	totally satisfied	community agent / peer-educator	primary distribution	yes	never
670	Côte d'Ivoire	Calls initiated by the participant through the hotline	questionnaires completed	outreach activities prioritising MSM	MSM-based channels	man	25-34 years	single	secondary	you are poor	very satisfactory	less than 12 months	not at all exposed	partners of opposite sex only	3 to 6 partners	no	no	between 20 and 40 min	no	simple	very easy	totally satisfied	community agent / peer-educator	primary distribution	no	always
671	Côte d'Ivoire	Calls initiated by the participant through the hotline	questionnaires completed	outreach activities prioritising MSM	MSM-based channels	man	24 years or less	single	higher	your income is enough	very satisfactory	less than 12 months	not at all exposed	partners of opposite sex only	1 to 2 partners	no	no	between 20 and 40 min	no	very simple	easy	totally satisfied	relative	secondary distribution	no	always
672	Côte d'Ivoire	Calls initiated by the participant through the hotline	questionnaires completed	outreach activities prioritising FSW	FSW-based channels	man	24 years or less	single	none / primary	you are comfortable	very satisfactory	never tested before (first-time testers)	not at all exposed	partners of opposite sex only	3 to 6 partners	no	no	under 20 min	no	simple	very easy	totally satisfied	community agent / peer-educator	primary distribution	yes	occasionally
673	Senegal	Call back by a surveyor after a missed call or a message sent by the participant	questionnaires completed	PWUD clinics	Other delivery channels	man	35 years or more	single	higher	your income is enough	very satisfactory	less than 12 months	not at all exposed	partners of opposite sex only	1 to 2 partners	no	no	between 20 and 40 min	no	simple	easy	totally satisfied	friend	secondary distribution	no	occasionally
674	Mali	Calls initiated by the participant through the hotline	questionnaires completed	outreach activities prioritising FSW	FSW-based channels	man	25-34 years	living with partner / married	secondary	you are very poor	very satisfactory	never tested before (first-time testers)	somewhat exposed	partners of opposite sex only	DK-R	no	no	do not know	no	simple	easy	totally satisfied	community agent / peer-educator	primary distribution	yes	occasionally
675	Côte d'Ivoire	Calls initiated by the participant through the hotline	questionnaires completed	outreach activities prioritising FSW	FSW-based channels	man	25-34 years	single	secondary	you are poor	very satisfactory	never tested before (first-time testers)	not at all exposed	both men and women	3 to 6 partners	no	no	between 20 and 40 min	no	very simple	very easy	totally satisfied	relative	secondary distribution	yes	always
676	Côte d'Ivoire	Calls initiated by the participant through the hotline	questionnaires completed	outreach activities prioritising FSW	FSW-based channels	man	35 years or more	single	secondary	you are comfortable	unsatisfactory	12 months or more	highly exposed	partners of opposite sex only	3 to 6 partners	no	no	between 20 and 40 min	no	simple	easy	totally satisfied	sexual partner	secondary distribution	no	occasionally
677	Senegal	Calls initiated by the participant through the hotline	questionnaires completed	outreach activities prioritising FSW	FSW-based channels	woman	24 years or less	single	none / primary	your income is enough	very satisfactory	less than 12 months	not at all exposed	never had sex	0 partner	no	no	between 20 and 40 min	no	very simple	not easy	totally satisfied	community agent / peer-educator	primary distribution	no	did not have sex
678	Côte d'Ivoire	Calls initiated by the participant through the hotline	questionnaires completed	outreach activities prioritising MSM	MSM-based channels	man	25-34 years	single	secondary	your income is enough	quite satisfactory	less than 12 months	somewhat exposed	both men and women	3 to 6 partners	no	no	between 20 and 40 min	no	simple	easy	totally satisfied	community agent / peer-educator	primary distribution	no	occasionally
679	Mali	Calls initiated by the participant through the hotline	not eligible: leaflet number not valid	NA	NA	NA	24 years or less	NA	NA	NA	NA	NA	NA	NA	DK-R	NA	NA	NA	NA	NA	NA	NA	NA	NA	NA	refusal
680	Côte d'Ivoire	Calls initiated by the participant through the hotline	questionnaires completed	outreach activities prioritising MSM	MSM-based channels	man	24 years or less	single	secondary	you are poor	unsatisfactory	less than 12 months	somewhat exposed	partners of same sex only	3 to 6 partners	no	no	between 20 and 40 min	no	simple	very easy	totally satisfied	friend	secondary distribution	no	occasionally
681	Mali	Calls initiated by the participant through the hotline	questionnaires completed	outreach activities prioritising FSW	FSW-based channels	woman	24 years or less	single	secondary	you are poor	very satisfactory	never tested before (first-time testers)	highly exposed	partners of opposite sex only	DK-R	no	no	between 20 and 40 min	no	very simple	very easy	totally satisfied	community agent / peer-educator	primary distribution	yes	never
682	Côte d'Ivoire	Calls initiated by the participant through the hotline	questionnaires completed	FSW clinics	FSW-based channels	woman	24 years or less	single	secondary	you are poor	quite satisfactory	less than 12 months	highly exposed	both men and women	3 to 6 partners	no	no	between 20 and 40 min	yes	simple	not easy	totally satisfied	health professional	primary distribution	no	occasionally
683	Côte d'Ivoire	Calls initiated by the participant through the hotline	not eligible: leaflet number not valid	NA	NA	NA	24 years or less	NA	NA	NA	NA	NA	NA	NA	DK-R	NA	NA	NA	NA	NA	NA	NA	NA	NA	NA	refusal
684	Senegal	Calls initiated by the participant through the hotline	questionnaires completed	outreach activities prioritising MSM	MSM-based channels	man	25-34 years	single	none / primary	your income is enough	very satisfactory	12 months or more	somewhat exposed	both men and women	7 partners or more	no	no	between 20 and 40 min	no	simple	easy	totally satisfied	friend	secondary distribution	no	occasionally
685	Mali	Calls initiated by the participant through the hotline	questionnaires completed	outreach activities prioritising FSW	FSW-based channels	woman	24 years or less	living with partner / married	secondary	your income is enough	very satisfactory	never tested before (first-time testers)	not at all exposed	partners of opposite sex only	1 to 2 partners	no	no	between 20 and 40 min	no	very simple	very easy	totally satisfied	community agent / peer-educator	primary distribution	yes	always
686	Côte d'Ivoire	Calls initiated by the participant through the hotline	questionnaires completed	outreach activities prioritising FSW	FSW-based channels	woman	25-34 years	living with partner / married	none / primary	your income is enough	unsatisfactory	12 months or more	somewhat exposed	partners of opposite sex only	7 partners or more	no	no	between 20 and 40 min	no	very simple	very easy	totally satisfied	community agent / peer-educator	primary distribution	no	occasionally
687	Côte d'Ivoire	Calls initiated by the participant through the hotline	questionnaires completed	outreach activities prioritising FSW	FSW-based channels	woman	25-34 years	single	secondary	your income is enough	very satisfactory	less than 12 months	not at all exposed	partners of opposite sex only	7 partners or more	no	no	between 20 and 40 min	no	simple	easy	totally satisfied	community agent / peer-educator	primary distribution	no	always
688	Côte d'Ivoire	Calls initiated by the participant through the hotline	questionnaires completed	outreach activities prioritising FSW	FSW-based channels	man	25-34 years	single	secondary	you are poor	very satisfactory	less than 12 months	not at all exposed	partners of opposite sex only	1 to 2 partners	no	no	under 20 min	no	very simple	very easy	totally satisfied	community agent / peer-educator	primary distribution	no	always
689	Mali	Calls initiated by the participant through the hotline	questionnaires completed	outreach activities prioritising MSM	MSM-based channels	man	25-34 years	single	secondary	you are poor	very satisfactory	12 months or more	not at all exposed	partners of same sex only	1 to 2 partners	no	no	between 20 and 40 min	no	very simple	very easy	totally satisfied	community agent / peer-educator	primary distribution	no	never
690	Mali	Calls initiated by the participant through the hotline	not eligible: leaflet number not valid	NA	NA	NA	24 years or less	NA	NA	NA	NA	NA	NA	NA	DK-R	NA	NA	NA	NA	NA	NA	NA	NA	NA	NA	refusal
691	Senegal	Call back by a surveyor after a missed call or a message sent by the participant	questionnaires completed	outreach activities prioritising PWUD	Other delivery channels	man	35 years or more	divorced / separated / widowed	secondary	you are poor	very satisfactory	12 months or more	somewhat exposed	partners of opposite sex only	7 partners or more	no	no	between 20 and 40 min	no	very simple	easy	totally satisfied	health professional	primary distribution	no	occasionally
692	Côte d'Ivoire	Calls initiated by the participant through the hotline	questionnaires completed	outreach activities prioritising FSW	FSW-based channels	woman	25-34 years	single	none / primary	you are poor	very satisfactory	less than 12 months	somewhat exposed	partners of opposite sex only	3 to 6 partners	no	no	between 20 and 40 min	no	very simple	easy	totally satisfied	community agent / peer-educator	primary distribution	no	occasionally
693	Côte d'Ivoire	Calls initiated by the participant through the hotline	questionnaires completed	outreach activities prioritising FSW	FSW-based channels	woman	25-34 years	single	none / primary	your income is enough	very satisfactory	12 months or more	not at all exposed	partners of opposite sex only	1 to 2 partners	no	no	between 20 and 40 min	no	simple	very easy	totally satisfied	community agent / peer-educator	primary distribution	no	never
694	Mali	Calls initiated by the participant through the hotline	questionnaires completed	outreach activities prioritising FSW	FSW-based channels	woman	35 years or more	living with partner / married	higher	you are poor	very satisfactory	less than 12 months	not at all exposed	partners of opposite sex only	1 to 2 partners	no	no	under 20 min	no	very simple	very easy	totally satisfied	community agent / peer-educator	primary distribution	no	never
695	Senegal	Calls initiated by the participant through the hotline	questionnaires completed	index testing	Other delivery channels	woman	24 years or less	single	none / primary	you are very poor	unsatisfactory	never tested before (first-time testers)	somewhat exposed	never had sex	0 partner	no	no	under 20 min	no	simple	easy	partially satisfied	health professional	primary distribution	yes	did not have sex
696	Mali	Calls initiated by the participant through the hotline	questionnaires completed	outreach activities prioritising MSM	MSM-based channels	man	24 years or less	single	none / primary	your income is enough	very satisfactory	never tested before (first-time testers)	not at all exposed	partners of same sex only	1 to 2 partners	no	no	between 20 and 40 min	no	simple	easy	totally satisfied	community agent / peer-educator	primary distribution	yes	always
697	Mali	Calls initiated by the participant through the hotline	questionnaires completed	outreach activities prioritising FSW	FSW-based channels	woman	24 years or less	living with partner / married	secondary	your income is enough	very satisfactory	never tested before (first-time testers)	not at all exposed	partners of opposite sex only	1 to 2 partners	no	no	between 20 and 40 min	no	very simple	easy	totally satisfied	health professional	primary distribution	yes	never
698	Senegal	Call back by a surveyor after a missed call or a message sent by the participant	questionnaires completed	outreach activities prioritising PWUD	Other delivery channels	man	35 years or more	single	secondary	you are poor	very satisfactory	less than 12 months	not at all exposed	partners of opposite sex only	1 to 2 partners	no	no	between 20 and 40 min	no	simple	easy	totally satisfied	community agent / peer-educator	primary distribution	no	occasionally
699	Mali	Calls initiated by the participant through the hotline	questionnaires completed	outreach activities prioritising FSW	FSW-based channels	man	24 years or less	single	higher	you are poor	very satisfactory	less than 12 months	not at all exposed	never had sex	0 partner	no	no	between 20 and 40 min	no	very simple	very easy	partially satisfied	community agent / peer-educator	primary distribution	no	did not have sex
700	Côte d'Ivoire	Calls initiated by the participant through the hotline	questionnaires completed	outreach activities prioritising MSM	MSM-based channels	man	24 years or less	living with partner / married	higher	you are poor	quite satisfactory	less than 12 months	not at all exposed	partners of same sex only	1 to 2 partners	no	no	between 20 and 40 min	no	very simple	very easy	totally satisfied	relative	secondary distribution	no	never
701	Côte d'Ivoire	Calls initiated by the participant through the hotline	questionnaires completed	outreach activities prioritising FSW	FSW-based channels	woman	25-34 years	living with partner / married	secondary	you are comfortable	quite satisfactory	less than 12 months	somewhat exposed	partners of opposite sex only	1 to 2 partners	no	no	between 20 and 40 min	no	very simple	easy	totally satisfied	community agent / peer-educator	primary distribution	no	occasionally
702	Mali	Calls initiated by the participant through the hotline	questionnaires completed	outreach activities prioritising MSM	MSM-based channels	man	24 years or less	single	none / primary	your income is enough	very satisfactory	never tested before (first-time testers)	not at all exposed	both men and women	1 to 2 partners	no	no	between 20 and 40 min	no	simple	easy	totally satisfied	community agent / peer-educator	primary distribution	yes	always
703	Mali	Calls initiated by the participant through the hotline	questionnaires completed	outreach activities prioritising MSM	MSM-based channels	man	25-34 years	single	higher	your income is enough	unsatisfactory	12 months or more	highly exposed	partners of opposite sex only	3 to 6 partners	no	no	between 20 and 40 min	no	very simple	very easy	totally satisfied	health professional	primary distribution	no	occasionally
704	Mali	Calls initiated by the participant through the hotline	questionnaires completed	outreach activities prioritising FSW	FSW-based channels	woman	25-34 years	single	none / primary	your income is enough	very satisfactory	less than 12 months	not at all exposed	partners of opposite sex only	DK-R	no	no	between 20 and 40 min	no	very simple	very easy	totally satisfied	community agent / peer-educator	primary distribution	no	always
705	Côte d'Ivoire	Calls initiated by the participant through the hotline	questionnaires completed	outreach activities prioritising MSM	MSM-based channels	man	25-34 years	single	secondary	you are comfortable	very satisfactory	12 months or more	somewhat exposed	both men and women	1 to 2 partners	no	no	between 20 and 40 min	no	very simple	very easy	totally satisfied	community agent / peer-educator	primary distribution	no	always
706	Côte d'Ivoire	Calls initiated by the participant through the hotline	questionnaires completed	outreach activities prioritising FSW	FSW-based channels	woman	25-34 years	single	secondary	you are poor	unsatisfactory	12 months or more	somewhat exposed	partners of opposite sex only	DK-R	no	no	between 20 and 40 min	no	simple	easy	totally satisfied	community agent / peer-educator	primary distribution	no	always
707	Mali	Calls initiated by the participant through the hotline	questionnaires completed	outreach activities prioritising FSW	FSW-based channels	woman	24 years or less	living with partner / married	higher	your income is enough	unsatisfactory	never tested before (first-time testers)	not at all exposed	partners of opposite sex only	DK-R	no	no	between 20 and 40 min	no	very simple	very easy	partially satisfied	community agent / peer-educator	primary distribution	yes	refusal
708	Côte d'Ivoire	Calls initiated by the participant through the hotline	questionnaires completed	outreach activities prioritising FSW	FSW-based channels	man	35 years or more	living with partner / married	none / primary	you are comfortable	very satisfactory	12 months or more	not at all exposed	partners of opposite sex only	1 to 2 partners	no	no	between 20 and 40 min	no	simple	easy	totally satisfied	community agent / peer-educator	primary distribution	no	never
709	Senegal	Call back by a surveyor after a missed call or a message sent by the participant	questionnaires completed	STI consultations	Other delivery channels	woman	25-34 years	living with partner / married	none / primary	you are poor	very satisfactory	never tested before (first-time testers)	not at all exposed	partners of opposite sex only	1 to 2 partners	no	no	do not know	no	simple	easy	totally satisfied	health professional	primary distribution	yes	never
710	Mali	Calls initiated by the participant through the hotline	questionnaires completed	outreach activities prioritising MSM	MSM-based channels	man	25-34 years	single	secondary	you are poor	very satisfactory	never tested before (first-time testers)	not at all exposed	partners of same sex only	1 to 2 partners	no	no	between 20 and 40 min	no	very simple	very easy	totally satisfied	community agent / peer-educator	primary distribution	yes	always
711	Côte d'Ivoire	Calls initiated by the participant through the hotline	questionnaires completed	outreach activities prioritising FSW	FSW-based channels	woman	24 years or less	single	higher	you are comfortable	very satisfactory	less than 12 months	not at all exposed	partners of opposite sex only	1 to 2 partners	no	no	between 20 and 40 min	no	very simple	easy	totally satisfied	relative	secondary distribution	no	occasionally
712	Côte d'Ivoire	Calls initiated by the participant through the hotline	questionnaires completed	outreach activities prioritising MSM	MSM-based channels	man	24 years or less	single	secondary	your income is enough	very satisfactory	less than 12 months	not at all exposed	both men and women	3 to 6 partners	no	no	between 20 and 40 min	no	very simple	very easy	totally satisfied	community agent / peer-educator	primary distribution	no	always
713	Mali	Calls initiated by the participant through the hotline	questionnaires completed	outreach activities prioritising FSW	FSW-based channels	woman	24 years or less	single	none / primary	your income is enough	unsatisfactory	never tested before (first-time testers)	not at all exposed	DK-R	DK-R	no	no	between 20 and 40 min	no	very simple	not easy	totally satisfied	community agent / peer-educator	primary distribution	yes	refusal
714	Côte d'Ivoire	Calls initiated by the participant through the hotline	questionnaires completed	outreach activities prioritising MSM	MSM-based channels	man	25-34 years	single	higher	you are poor	very satisfactory	less than 12 months	not at all exposed	both men and women	3 to 6 partners	no	no	between 20 and 40 min	no	simple	easy	totally satisfied	friend	secondary distribution	no	always
715	Côte d'Ivoire	Calls initiated by the participant through the hotline	questionnaires completed	outreach activities prioritising FSW	FSW-based channels	woman	24 years or less	single	secondary	you are comfortable	very satisfactory	less than 12 months	not at all exposed	partners of opposite sex only	1 to 2 partners	no	no	between 20 and 40 min	no	very simple	very easy	totally satisfied	friend	secondary distribution	no	occasionally
716	Mali	Calls initiated by the participant through the hotline	questionnaires completed	FSW clinics	FSW-based channels	man	25-34 years	living with partner / married	none / primary	you are very poor	very satisfactory	never tested before (first-time testers)	not at all exposed	partners of opposite sex only	1 to 2 partners	no	no	between 20 and 40 min	no	simple	easy	totally satisfied	sexual partner	secondary distribution	yes	occasionally
717	Senegal	Calls initiated by the participant through the hotline	questionnaires completed	STI consultations	Other delivery channels	man	25-34 years	living with partner / married	secondary	you are poor	very satisfactory	never tested before (first-time testers)	not at all exposed	partners of opposite sex only	1 to 2 partners	no	no	between 20 and 40 min	no	simple	easy	totally satisfied	health professional	primary distribution	yes	never
718	Côte d'Ivoire	Calls initiated by the participant through the hotline	questionnaires completed	outreach activities prioritising MSM	MSM-based channels	man	25-34 years	single	secondary	your income is enough	not at all satisfactory	never tested before (first-time testers)	somewhat exposed	both men and women	7 partners or more	no	no	between 20 and 40 min	no	very simple	very easy	totally satisfied	friend	secondary distribution	yes	always
719	Mali	Calls initiated by the participant through the hotline	not eligible: leaflet number not valid	NA	NA	NA	25-34 years	NA	NA	NA	NA	NA	NA	NA	DK-R	NA	NA	NA	NA	NA	NA	NA	NA	NA	NA	refusal
720	Mali	Calls initiated by the participant through the hotline	questionnaires completed	outreach activities prioritising MSM	MSM-based channels	man	25-34 years	single	secondary	you are comfortable	very satisfactory	never tested before (first-time testers)	not at all exposed	both men and women	3 to 6 partners	no	no	between 20 and 40 min	no	very simple	very easy	totally satisfied	community agent / peer-educator	primary distribution	yes	always
721	Senegal	Calls initiated by the participant through the hotline	questionnaires completed	outreach activities prioritising FSW	FSW-based channels	woman	35 years or more	divorced / separated / widowed	none / primary	you are very poor	unsatisfactory	12 months or more	somewhat exposed	partners of opposite sex only	3 to 6 partners	no	no	between 20 and 40 min	no	simple	easy	totally satisfied	community agent / peer-educator	primary distribution	no	always
722	Côte d'Ivoire	Calls initiated by the participant through the hotline	questionnaires completed	outreach activities prioritising MSM	MSM-based channels	man	25-34 years	single	secondary	you are poor	very satisfactory	12 months or more	somewhat exposed	both men and women	1 to 2 partners	no	no	between 20 and 40 min	no	simple	very easy	totally satisfied	friend	secondary distribution	no	never
723	Côte d'Ivoire	Calls initiated by the participant through the hotline	questionnaires completed	outreach activities prioritising FSW	FSW-based channels	woman	35 years or more	single	none / primary	your income is enough	very satisfactory	12 months or more	highly exposed	partners of opposite sex only	7 partners or more	no	no	between 20 and 40 min	no	very simple	very easy	totally satisfied	community agent / peer-educator	primary distribution	no	always
724	Mali	Calls initiated by the participant through the hotline	questionnaires completed	outreach activities prioritising FSW	FSW-based channels	woman	25-34 years	living with partner / married	secondary	you are poor	very satisfactory	12 months or more	somewhat exposed	partners of opposite sex only	1 to 2 partners	no	no	do not know	no	simple	easy	totally satisfied	community agent / peer-educator	primary distribution	no	always
725	Côte d'Ivoire	Calls initiated by the participant through the hotline	questionnaires completed	outreach activities prioritising FSW	FSW-based channels	woman	25-34 years	single	secondary	you are poor	not at all satisfactory	12 months or more	not at all exposed	partners of opposite sex only	1 to 2 partners	no	no	between 20 and 40 min	no	simple	very easy	totally satisfied	community agent / peer-educator	primary distribution	no	occasionally
726	Côte d'Ivoire	Calls initiated by the participant through the hotline	questionnaires completed	outreach activities prioritising MSM	MSM-based channels	man	25-34 years	single	secondary	you are comfortable	unsatisfactory	less than 12 months	somewhat exposed	partners of opposite sex only	7 partners or more	no	no	between 20 and 40 min	no	very simple	very easy	partially satisfied	community agent / peer-educator	primary distribution	no	occasionally
727	Côte d'Ivoire	Calls initiated by the participant through the hotline	questionnaires completed	outreach activities prioritising MSM	MSM-based channels	man	24 years or less	single	secondary	you are very poor	unsatisfactory	never tested before (first-time testers)	somewhat exposed	both men and women	3 to 6 partners	no	no	between 20 and 40 min	no	very simple	very easy	partially satisfied	community agent / peer-educator	primary distribution	yes	occasionally
728	Côte d'Ivoire	Calls initiated by the participant through the hotline	questionnaires completed	outreach activities prioritising MSM	MSM-based channels	man	24 years or less	single	secondary	your income is enough	quite satisfactory	never tested before (first-time testers)	somewhat exposed	partners of opposite sex only	1 to 2 partners	no	no	between 20 and 40 min	no	very simple	very easy	partially satisfied	community agent / peer-educator	primary distribution	yes	occasionally
729	Mali	Calls initiated by the participant through the hotline	questionnaires completed	outreach activities prioritising FSW	FSW-based channels	man	25-34 years	single	secondary	you are comfortable	quite satisfactory	never tested before (first-time testers)	highly exposed	partners of opposite sex only	1 to 2 partners	no	no	under 20 min	no	simple	easy	totally satisfied	community agent / peer-educator	primary distribution	yes	always
730	Côte d'Ivoire	Calls initiated by the participant through the hotline	questionnaires completed	outreach activities prioritising MSM	MSM-based channels	man	24 years or less	single	higher	your income is enough	unsatisfactory	less than 12 months	not at all exposed	partners of opposite sex only	1 to 2 partners	no	no	between 20 and 40 min	no	simple	easy	totally satisfied	health professional	primary distribution	no	occasionally
731	Senegal	Calls initiated by the participant through the hotline	questionnaires completed	PWUD clinics	Other delivery channels	man	25-34 years	single	higher	you are poor	very satisfactory	never tested before (first-time testers)	not at all exposed	partners of opposite sex only	3 to 6 partners	no	no	between 20 and 40 min	no	very simple	very easy	totally satisfied	community agent / peer-educator	primary distribution	yes	always
732	Côte d'Ivoire	Calls initiated by the participant through the hotline	questionnaires completed	outreach activities prioritising MSM	MSM-based channels	man	25-34 years	single	secondary	you are comfortable	quite satisfactory	less than 12 months	not at all exposed	both men and women	3 to 6 partners	no	no	between 20 and 40 min	no	very simple	very easy	totally satisfied	community agent / peer-educator	primary distribution	no	always
733	Côte d'Ivoire	Calls initiated by the participant through the hotline	questionnaires completed	outreach activities prioritising MSM	MSM-based channels	man	35 years or more	living with partner / married	secondary	you are poor	very satisfactory	never tested before (first-time testers)	somewhat exposed	partners of opposite sex only	1 to 2 partners	no	no	between 20 and 40 min	no	very simple	easy	totally satisfied	community agent / peer-educator	primary distribution	yes	occasionally
734	Côte d'Ivoire	Calls initiated by the participant through the hotline	questionnaires completed	outreach activities prioritising MSM	MSM-based channels	man	24 years or less	single	none / primary	you are very poor	very satisfactory	less than 12 months	not at all exposed	both men and women	3 to 6 partners	no	no	between 20 and 40 min	no	very simple	not at all easy	totally satisfied	friend	secondary distribution	no	always
735	Senegal	Calls initiated by the participant through the hotline	questionnaires completed	outreach activities prioritising MSM	MSM-based channels	man	24 years or less	single	secondary	your income is enough	very satisfactory	12 months or more	somewhat exposed	both men and women	1 to 2 partners	no	no	between 20 and 40 min	no	very simple	easy	totally satisfied	community agent / peer-educator	primary distribution	no	always
736	Côte d'Ivoire	Calls initiated by the participant through the hotline	questionnaires completed	outreach activities prioritising MSM	MSM-based channels	man	24 years or less	single	secondary	you are poor	very satisfactory	never tested before (first-time testers)	somewhat exposed	partners of same sex only	1 to 2 partners	no	no	between 20 and 40 min	no	very simple	very easy	totally satisfied	relative	secondary distribution	yes	always
737	Côte d'Ivoire	Calls initiated by the participant through the hotline	questionnaires completed	outreach activities prioritising MSM	MSM-based channels	man	25-34 years	single	secondary	you are poor	very satisfactory	12 months or more	not at all exposed	partners of opposite sex only	3 to 6 partners	no	no	between 20 and 40 min	no	very simple	very easy	totally satisfied	community agent / peer-educator	primary distribution	no	always
738	Côte d'Ivoire	Calls initiated by the participant through the hotline	questionnaires completed	outreach activities prioritising MSM	MSM-based channels	man	24 years or less	single	none / primary	you are poor	quite satisfactory	12 months or more	not at all exposed	partners of same sex only	3 to 6 partners	no	no	between 20 and 40 min	no	simple	very easy	partially satisfied	friend	secondary distribution	no	occasionally
739	Côte d'Ivoire	Calls initiated by the participant through the hotline	questionnaires completed	outreach activities prioritising FSW	FSW-based channels	man	35 years or more	living with partner / married	higher	your income is enough	very satisfactory	less than 12 months	not at all exposed	partners of opposite sex only	1 to 2 partners	no	no	under 20 min	no	very simple	easy	totally satisfied	community agent / peer-educator	primary distribution	no	always
740	Mali	Calls initiated by the participant through the hotline	questionnaires completed	outreach activities prioritising MSM	MSM-based channels	man	25-34 years	single	higher	you are comfortable	very satisfactory	never tested before (first-time testers)	not at all exposed	partners of same sex only	3 to 6 partners	no	no	between 20 and 40 min	no	very simple	very easy	totally satisfied	community agent / peer-educator	primary distribution	yes	always
741	Côte d'Ivoire	Calls initiated by the participant through the hotline	questionnaires completed	outreach activities prioritising FSW	FSW-based channels	man	25-34 years	living with partner / married	secondary	your income is enough	very satisfactory	12 months or more	not at all exposed	partners of opposite sex only	1 to 2 partners	no	no	between 20 and 40 min	no	very simple	very easy	totally satisfied	friend	secondary distribution	no	always
742	Mali	Calls initiated by the participant through the hotline	questionnaires completed	outreach activities prioritising FSW	FSW-based channels	man	24 years or less	single	higher	you are comfortable	very satisfactory	never tested before (first-time testers)	not at all exposed	partners of opposite sex only	3 to 6 partners	no	no	between 20 and 40 min	no	simple	easy	totally satisfied	community agent / peer-educator	primary distribution	yes	always
743	Côte d'Ivoire	Calls initiated by the participant through the hotline	not eligible: leaflet number not valid	NA	NA	NA	24 years or less	NA	NA	NA	NA	NA	NA	NA	DK-R	NA	NA	NA	NA	NA	NA	NA	NA	NA	NA	refusal
744	Mali	Calls initiated by the participant through the hotline	questionnaires completed	outreach activities prioritising MSM	MSM-based channels	man	25-34 years	single	higher	your income is enough	very satisfactory	less than 12 months	somewhat exposed	partners of same sex only	3 to 6 partners	no	no	between 20 and 40 min	no	very simple	easy	totally satisfied	community agent / peer-educator	primary distribution	no	always
745	Mali	Calls initiated by the participant through the hotline	questionnaires completed	outreach activities prioritising MSM	MSM-based channels	man	24 years or less	living with partner / married	secondary	you are very poor	very satisfactory	never tested before (first-time testers)	not at all exposed	partners of same sex only	3 to 6 partners	no	no	under 20 min	no	very simple	very easy	totally satisfied	community agent / peer-educator	primary distribution	yes	always
746	Senegal	Call back by a surveyor after a missed call or a message sent by the participant	questionnaires completed	outreach activities prioritising FSW	FSW-based channels	man	25-34 years	single	higher	your income is enough	quite satisfactory	never tested before (first-time testers)	not at all exposed	partners of opposite sex only	0 partner	no	no	between 20 and 40 min	no	very simple	very easy	totally satisfied	community agent / peer-educator	primary distribution	yes	did not have sex
747	Côte d'Ivoire	Calls initiated by the participant through the hotline	not eligible: leaflet number not valid	NA	NA	NA	25-34 years	NA	NA	NA	NA	NA	NA	NA	DK-R	NA	NA	NA	NA	NA	NA	NA	NA	NA	NA	refusal
748	Côte d'Ivoire	Calls initiated by the participant through the hotline	questionnaires completed	outreach activities prioritising MSM	MSM-based channels	man	24 years or less	single	secondary	you are comfortable	very satisfactory	less than 12 months	not at all exposed	both men and women	3 to 6 partners	yes	no	under 20 min	no	very simple	very easy	totally satisfied	community agent / peer-educator	primary distribution	no	always
749	Mali	Calls initiated by the participant through the hotline	questionnaires completed	outreach activities prioritising FSW	FSW-based channels	woman	25-34 years	living with partner / married	higher	you are poor	very satisfactory	less than 12 months	highly exposed	partners of opposite sex only	1 to 2 partners	no	no	do not know	no	very simple	very easy	totally satisfied	health professional	primary distribution	no	never
750	Côte d'Ivoire	Calls initiated by the participant through the hotline	questionnaires completed	outreach activities prioritising FSW	FSW-based channels	woman	24 years or less	single	secondary	you are comfortable	quite satisfactory	less than 12 months	not at all exposed	partners of opposite sex only	1 to 2 partners	no	no	between 20 and 40 min	no	very simple	easy	partially satisfied	relative	secondary distribution	no	always
751	Mali	Calls initiated by the participant through the hotline	questionnaires completed	outreach activities prioritising MSM	MSM-based channels	man	25-34 years	single	secondary	you are comfortable	very satisfactory	never tested before (first-time testers)	not at all exposed	partners of same sex only	1 to 2 partners	no	no	between 20 and 40 min	no	very simple	very easy	totally satisfied	community agent / peer-educator	primary distribution	yes	always
752	Côte d'Ivoire	Calls initiated by the participant through the hotline	questionnaires completed	outreach activities prioritising MSM	MSM-based channels	man	24 years or less	living with partner / married	higher	you are poor	quite satisfactory	12 months or more	somewhat exposed	partners of opposite sex only	1 to 2 partners	no	no	between 20 and 40 min	no	simple	easy	totally satisfied	community agent / peer-educator	primary distribution	no	occasionally
753	Côte d'Ivoire	Calls initiated by the participant through the hotline	questionnaires completed	outreach activities prioritising MSM	MSM-based channels	man	25-34 years	single	secondary	you are poor	very satisfactory	12 months or more	somewhat exposed	both men and women	DK-R	no	no	between 20 and 40 min	no	simple	very easy	totally satisfied	friend	secondary distribution	no	occasionally
754	Mali	Calls initiated by the participant through the hotline	questionnaires completed	outreach activities prioritising MSM	MSM-based channels	man	25-34 years	single	secondary	you are poor	very satisfactory	never tested before (first-time testers)	not at all exposed	partners of same sex only	1 to 2 partners	no	no	between 20 and 40 min	no	simple	easy	totally satisfied	community agent / peer-educator	primary distribution	yes	always
755	Côte d'Ivoire	Calls initiated by the participant through the hotline	questionnaires completed	outreach activities prioritising MSM	MSM-based channels	man	24 years or less	living with partner / married	secondary	your income is enough	unsatisfactory	12 months or more	not at all exposed	partners of same sex only	1 to 2 partners	no	no	between 20 and 40 min	no	very simple	very easy	totally satisfied	friend	secondary distribution	no	occasionally
756	Côte d'Ivoire	Calls initiated by the participant through the hotline	questionnaires completed	outreach activities prioritising FSW	FSW-based channels	man	25-34 years	single	secondary	you are comfortable	very satisfactory	12 months or more	not at all exposed	partners of opposite sex only	7 partners or more	no	no	between 20 and 40 min	yes	very simple	not easy	totally satisfied	friend	secondary distribution	no	never
757	Côte d'Ivoire	Calls initiated by the participant through the hotline	questionnaires completed	outreach activities prioritising MSM	MSM-based channels	man	24 years or less	living with partner / married	none / primary	you are very poor	unsatisfactory	never tested before (first-time testers)	not at all exposed	partners of same sex only	1 to 2 partners	no	no	between 20 and 40 min	no	very simple	easy	totally satisfied	sexual partner	secondary distribution	yes	never
758	Mali	Calls initiated by the participant through the hotline	questionnaires completed	outreach activities prioritising FSW	FSW-based channels	man	25-34 years	living with partner / married	secondary	your income is enough	very satisfactory	never tested before (first-time testers)	not at all exposed	partners of opposite sex only	1 to 2 partners	no	no	between 20 and 40 min	no	very simple	very easy	totally satisfied	community agent / peer-educator	primary distribution	yes	always
759	Mali	Calls initiated by the participant through the hotline	questionnaires completed	outreach activities prioritising FSW	FSW-based channels	man	25-34 years	living with partner / married	higher	you are very poor	unsatisfactory	less than 12 months	not at all exposed	partners of opposite sex only	3 to 6 partners	no	no	between 20 and 40 min	no	very simple	easy	totally satisfied	community agent / peer-educator	primary distribution	no	always
760	Côte d'Ivoire	Calls initiated by the participant through the hotline	questionnaires completed	outreach activities prioritising MSM	MSM-based channels	man	35 years or more	single	higher	your income is enough	quite satisfactory	less than 12 months	somewhat exposed	both men and women	3 to 6 partners	no	no	between 20 and 40 min	no	very simple	very easy	totally satisfied	friend	secondary distribution	no	occasionally
761	Côte d'Ivoire	Calls initiated by the participant through the hotline	questionnaires completed	outreach activities prioritising FSW	FSW-based channels	woman	25-34 years	single	secondary	your income is enough	unsatisfactory	less than 12 months	not at all exposed	partners of opposite sex only	3 to 6 partners	no	no	between 20 and 40 min	no	very simple	very easy	totally satisfied	community agent / peer-educator	primary distribution	no	always
762	Senegal	Call back by a surveyor after a missed call or a message sent by the participant	questionnaires completed	outreach activities prioritising FSW	FSW-based channels	woman	35 years or more	single	none / primary	your income is enough	very satisfactory	less than 12 months	somewhat exposed	partners of opposite sex only	1 to 2 partners	no	no	between 20 and 40 min	no	simple	easy	totally satisfied	community agent / peer-educator	primary distribution	no	always
763	Mali	Calls initiated by the participant through the hotline	questionnaires completed	outreach activities prioritising MSM	MSM-based channels	man	25-34 years	living with partner / married	secondary	you are poor	very satisfactory	less than 12 months	not at all exposed	both men and women	3 to 6 partners	no	no	between 20 and 40 min	no	very simple	very easy	totally satisfied	community agent / peer-educator	primary distribution	no	always
764	Côte d'Ivoire	Calls initiated by the participant through the hotline	questionnaires completed	outreach activities prioritising MSM	MSM-based channels	man	25-34 years	single	higher	you are poor	unsatisfactory	12 months or more	not at all exposed	both men and women	1 to 2 partners	no	no	between 20 and 40 min	no	very simple	very easy	totally satisfied	sexual partner	secondary distribution	no	never
765	Mali	Calls initiated by the participant through the hotline	questionnaires completed	MSM clinics	MSM-based channels	man	24 years or less	living with partner / married	none / primary	you are very poor	very satisfactory	never tested before (first-time testers)	somewhat exposed	DK-R	DK-R	no	no	between 20 and 40 min	no	very simple	very easy	totally satisfied	friend	secondary distribution	yes	refusal
766	Côte d'Ivoire	Calls initiated by the participant through the hotline	questionnaires completed	outreach activities prioritising FSW	FSW-based channels	man	25-34 years	living with partner / married	secondary	you are comfortable	very satisfactory	less than 12 months	not at all exposed	partners of opposite sex only	3 to 6 partners	no	no	more than 40 min	no	very simple	not easy	totally satisfied	community agent / peer-educator	primary distribution	no	occasionally
767	Côte d'Ivoire	Calls initiated by the participant through the hotline	questionnaires completed	outreach activities prioritising MSM	MSM-based channels	man	24 years or less	single	secondary	you are comfortable	quite satisfactory	less than 12 months	not at all exposed	partners of same sex only	1 to 2 partners	no	no	between 20 and 40 min	no	very simple	very easy	totally satisfied	relative	secondary distribution	no	never
768	Côte d'Ivoire	Calls initiated by the participant through the hotline	questionnaires completed	outreach activities prioritising MSM	MSM-based channels	man	24 years or less	living with partner / married	none / primary	your income is enough	quite satisfactory	less than 12 months	highly exposed	partners of same sex only	1 to 2 partners	no	no	between 20 and 40 min	no	simple	easy	totally satisfied	community agent / peer-educator	primary distribution	no	occasionally
769	Mali	Calls initiated by the participant through the hotline	questionnaires completed	outreach activities prioritising MSM	MSM-based channels	man	24 years or less	single	higher	your income is enough	quite satisfactory	never tested before (first-time testers)	somewhat exposed	partners of same sex only	3 to 6 partners	no	no	between 20 and 40 min	no	very simple	easy	totally satisfied	community agent / peer-educator	primary distribution	yes	always
770	Côte d'Ivoire	Calls initiated by the participant through the hotline	questionnaires completed	outreach activities prioritising MSM	MSM-based channels	man	24 years or less	single	secondary	your income is enough	quite satisfactory	less than 12 months	somewhat exposed	partners of same sex only	3 to 6 partners	no	no	between 20 and 40 min	no	simple	very easy	partially satisfied	friend	secondary distribution	no	occasionally
771	Mali	Calls initiated by the participant through the hotline	questionnaires completed	MSM clinics	MSM-based channels	man	24 years or less	single	none / primary	you are very poor	very satisfactory	never tested before (first-time testers)	not at all exposed	DK-R	DK-R	no	no	between 20 and 40 min	no	very simple	very easy	totally satisfied	community agent / peer-educator	primary distribution	yes	refusal
772	Côte d'Ivoire	Calls initiated by the participant through the hotline	questionnaires completed	outreach activities prioritising FSW	FSW-based channels	man	35 years or more	single	none / primary	you are comfortable	very satisfactory	less than 12 months	somewhat exposed	partners of opposite sex only	1 to 2 partners	no	no	between 20 and 40 min	no	very simple	easy	totally satisfied	community agent / peer-educator	primary distribution	no	occasionally
773	Mali	Calls initiated by the participant through the hotline	questionnaires completed	outreach activities prioritising FSW	FSW-based channels	man	24 years or less	living with partner / married	higher	your income is enough	very satisfactory	never tested before (first-time testers)	not at all exposed	partners of opposite sex only	DK-R	no	no	between 20 and 40 min	no	simple	easy	totally satisfied	health professional	primary distribution	yes	always
774	Côte d'Ivoire	Calls initiated by the participant through the hotline	questionnaires completed	outreach activities prioritising MSM	MSM-based channels	man	24 years or less	single	secondary	you are poor	quite satisfactory	never tested before (first-time testers)	not at all exposed	partners of same sex only	3 to 6 partners	no	no	between 20 and 40 min	no	very simple	very easy	totally satisfied	friend	secondary distribution	yes	occasionally
775	Côte d'Ivoire	Calls initiated by the participant through the hotline	questionnaires completed	outreach activities prioritising FSW	FSW-based channels	man	25-34 years	living with partner / married	secondary	you are comfortable	very satisfactory	less than 12 months	not at all exposed	partners of opposite sex only	3 to 6 partners	no	no	between 20 and 40 min	no	very simple	easy	totally satisfied	friend	secondary distribution	no	always
776	Côte d'Ivoire	Calls initiated by the participant through the hotline	questionnaires completed	outreach activities prioritising FSW	FSW-based channels	man	25-34 years	single	higher	you are poor	very satisfactory	less than 12 months	highly exposed	both men and women	7 partners or more	no	no	between 20 and 40 min	no	very simple	very easy	totally satisfied	community agent / peer-educator	primary distribution	no	occasionally
777	Mali	Calls initiated by the participant through the hotline	questionnaires completed	outreach activities prioritising FSW	FSW-based channels	woman	24 years or less	living with partner / married	secondary	you are poor	very satisfactory	never tested before (first-time testers)	highly exposed	partners of opposite sex only	1 to 2 partners	no	no	between 20 and 40 min	no	very simple	not easy	totally satisfied	community agent / peer-educator	primary distribution	yes	never
778	Côte d'Ivoire	Calls initiated by the participant through the hotline	not eligible: leaflet number not valid	NA	NA	NA	24 years or less	NA	NA	NA	NA	NA	NA	NA	DK-R	NA	NA	NA	NA	NA	NA	NA	NA	NA	NA	refusal
779	Côte d'Ivoire	Calls initiated by the participant through the hotline	questionnaires completed	outreach activities prioritising MSM	MSM-based channels	man	25-34 years	single	higher	you are poor	very satisfactory	less than 12 months	not at all exposed	partners of opposite sex only	3 to 6 partners	no	no	between 20 and 40 min	no	very simple	very easy	totally satisfied	community agent / peer-educator	primary distribution	no	always
780	Mali	Calls initiated by the participant through the hotline	questionnaires completed	outreach activities prioritising FSW	FSW-based channels	woman	24 years or less	single	secondary	you are poor	quite satisfactory	less than 12 months	not at all exposed	partners of opposite sex only	1 to 2 partners	no	no	between 20 and 40 min	no	simple	easy	totally satisfied	community agent / peer-educator	primary distribution	no	occasionally
781	Côte d'Ivoire	Calls initiated by the participant through the hotline	questionnaires completed	outreach activities prioritising MSM	MSM-based channels	man	25-34 years	single	secondary	your income is enough	quite satisfactory	less than 12 months	highly exposed	both men and women	7 partners or more	no	no	under 20 min	no	very simple	very easy	totally satisfied	community agent / peer-educator	primary distribution	no	always
782	Côte d'Ivoire	Calls initiated by the participant through the hotline	questionnaires completed	outreach activities prioritising MSM	MSM-based channels	man	24 years or less	single	secondary	you are poor	quite satisfactory	less than 12 months	not at all exposed	both men and women	7 partners or more	no	no	between 20 and 40 min	no	very simple	very easy	totally satisfied	friend	secondary distribution	no	always
783	Côte d'Ivoire	Calls initiated by the participant through the hotline	questionnaires completed	outreach activities prioritising MSM	MSM-based channels	man	25-34 years	single	higher	your income is enough	quite satisfactory	less than 12 months	not at all exposed	both men and women	3 to 6 partners	no	no	between 20 and 40 min	no	very simple	very easy	totally satisfied	friend	secondary distribution	no	always
784	Mali	Calls initiated by the participant through the hotline	questionnaires completed	outreach activities prioritising FSW	FSW-based channels	woman	35 years or more	living with partner / married	none / primary	your income is enough	unsatisfactory	less than 12 months	somewhat exposed	DK-R	DK-R	no	no	between 20 and 40 min	no	very simple	very easy	totally satisfied	community agent / peer-educator	primary distribution	no	refusal
785	Mali	Calls initiated by the participant through the hotline	questionnaires completed	outreach activities prioritising FSW	FSW-based channels	man	35 years or more	single	secondary	you are poor	unsatisfactory	never tested before (first-time testers)	not at all exposed	partners of opposite sex only	1 to 2 partners	no	no	under 20 min	no	very simple	very easy	totally satisfied	community agent / peer-educator	primary distribution	yes	never
786	Côte d'Ivoire	Calls initiated by the participant through the hotline	questionnaires completed	outreach activities prioritising MSM	MSM-based channels	man	35 years or more	single	secondary	you are poor	very satisfactory	less than 12 months	somewhat exposed	partners of same sex only	3 to 6 partners	no	no	between 20 and 40 min	no	very simple	very easy	totally satisfied	community agent / peer-educator	primary distribution	no	occasionally
787	Côte d'Ivoire	Calls initiated by the participant through the hotline	questionnaires completed	outreach activities prioritising MSM	MSM-based channels	man	25-34 years	single	secondary	your income is enough	quite satisfactory	less than 12 months	somewhat exposed	both men and women	3 to 6 partners	no	no	between 20 and 40 min	no	very simple	very easy	totally satisfied	community agent / peer-educator	primary distribution	no	occasionally
788	Mali	Calls initiated by the participant through the hotline	questionnaires completed	outreach activities prioritising FSW	FSW-based channels	woman	24 years or less	living with partner / married	secondary	you are poor	very satisfactory	never tested before (first-time testers)	not at all exposed	partners of opposite sex only	1 to 2 partners	no	no	between 20 and 40 min	no	very simple	very easy	totally satisfied	community agent / peer-educator	primary distribution	yes	never
789	Côte d'Ivoire	Calls initiated by the participant through the hotline	questionnaires completed	outreach activities prioritising FSW	FSW-based channels	man	25-34 years	single	none / primary	you are poor	unsatisfactory	never tested before (first-time testers)	highly exposed	partners of same sex only	DK-R	no	no	between 20 and 40 min	no	simple	easy	totally satisfied	community agent / peer-educator	primary distribution	yes	always
790	Côte d'Ivoire	Calls initiated by the participant through the hotline	questionnaires completed	outreach activities prioritising MSM	MSM-based channels	man	25-34 years	single	secondary	your income is enough	unsatisfactory	12 months or more	somewhat exposed	both men and women	3 to 6 partners	no	no	between 20 and 40 min	no	simple	easy	partially satisfied	community agent / peer-educator	primary distribution	no	occasionally
791	Côte d'Ivoire	Calls initiated by the participant through the hotline	questionnaires completed	outreach activities prioritising MSM	MSM-based channels	man	25-34 years	single	higher	you are poor	very satisfactory	less than 12 months	somewhat exposed	both men and women	3 to 6 partners	no	no	between 20 and 40 min	no	simple	easy	totally satisfied	friend	secondary distribution	no	always
792	Mali	Calls initiated by the participant through the hotline	not eligible: not old enough	NA	NA	NA	NA	NA	NA	NA	NA	NA	NA	NA	DK-R	NA	NA	NA	NA	NA	NA	NA	NA	NA	NA	refusal
793	Côte d'Ivoire	Calls initiated by the participant through the hotline	questionnaires completed	outreach activities prioritising MSM	MSM-based channels	man	24 years or less	single	secondary	you are comfortable	very satisfactory	never tested before (first-time testers)	not at all exposed	partners of same sex only	3 to 6 partners	no	no	between 20 and 40 min	no	very simple	very easy	partially satisfied	community agent / peer-educator	primary distribution	yes	always
794	Côte d'Ivoire	Calls initiated by the participant through the hotline	questionnaires completed	outreach activities prioritising MSM	MSM-based channels	man	25-34 years	single	higher	you are poor	unsatisfactory	never tested before (first-time testers)	highly exposed	both men and women	7 partners or more	no	no	between 20 and 40 min	no	simple	not easy	partially satisfied	relative	secondary distribution	yes	occasionally
795	Mali	Calls initiated by the participant through the hotline	questionnaires completed	outreach activities prioritising FSW	FSW-based channels	woman	24 years or less	living with partner / married	secondary	you are poor	quite satisfactory	never tested before (first-time testers)	highly exposed	partners of opposite sex only	1 to 2 partners	no	no	do not know	no	very simple	very easy	totally satisfied	community agent / peer-educator	primary distribution	yes	never
796	Côte d'Ivoire	Calls initiated by the participant through the hotline	questionnaires completed	outreach activities prioritising MSM	MSM-based channels	man	24 years or less	single	secondary	you are poor	not at all satisfactory	less than 12 months	somewhat exposed	partners of opposite sex only	3 to 6 partners	no	no	between 20 and 40 min	no	very simple	very easy	totally satisfied	friend	secondary distribution	no	occasionally
797	Côte d'Ivoire	Calls initiated by the participant through the hotline	questionnaires completed	outreach activities prioritising MSM	MSM-based channels	man	24 years or less	single	secondary	you are comfortable	very satisfactory	never tested before (first-time testers)	not at all exposed	DK-R	DK-R	no	no	between 20 and 40 min	no	very simple	easy	partially satisfied	friend	secondary distribution	yes	refusal
798	Côte d'Ivoire	Calls initiated by the participant through the hotline	questionnaires completed	outreach activities prioritising MSM	MSM-based channels	man	25-34 years	single	none / primary	you are very poor	unsatisfactory	12 months or more	not at all exposed	partners of opposite sex only	1 to 2 partners	no	no	between 20 and 40 min	no	very simple	very easy	partially satisfied	friend	secondary distribution	no	never
799	Côte d'Ivoire	Calls initiated by the participant through the hotline	questionnaires completed	index testing	Other delivery channels	woman	25-34 years	single	secondary	your income is enough	unsatisfactory	12 months or more	somewhat exposed	partners of opposite sex only	1 to 2 partners	no	no	between 20 and 40 min	no	simple	easy	totally satisfied	health professional	primary distribution	no	occasionally
800	Mali	Calls initiated by the participant through the hotline	questionnaires completed	outreach activities prioritising FSW	FSW-based channels	woman	24 years or less	single	secondary	you are poor	very satisfactory	less than 12 months	not at all exposed	partners of opposite sex only	1 to 2 partners	no	no	between 20 and 40 min	no	very simple	very easy	totally satisfied	community agent / peer-educator	primary distribution	no	never
801	Côte d'Ivoire	Calls initiated by the participant through the hotline	questionnaires completed	outreach activities prioritising MSM	MSM-based channels	man	25-34 years	single	secondary	you are comfortable	very satisfactory	never tested before (first-time testers)	not at all exposed	both men and women	1 to 2 partners	no	no	between 20 and 40 min	no	very simple	very easy	totally satisfied	friend	secondary distribution	yes	always
802	Côte d'Ivoire	Calls initiated by the participant through the hotline	questionnaires completed	outreach activities prioritising FSW	FSW-based channels	woman	25-34 years	single	secondary	your income is enough	very satisfactory	12 months or more	somewhat exposed	partners of opposite sex only	1 to 2 partners	no	no	between 20 and 40 min	no	simple	easy	totally satisfied	health professional	primary distribution	no	never
803	Côte d'Ivoire	Calls initiated by the participant through the hotline	questionnaires completed	outreach activities prioritising MSM	MSM-based channels	man	24 years or less	single	secondary	you are poor	unsatisfactory	less than 12 months	somewhat exposed	both men and women	7 partners or more	no	no	between 20 and 40 min	no	very simple	very easy	totally satisfied	community agent / peer-educator	primary distribution	no	occasionally
804	Senegal	Call back by a surveyor after a missed call or a message sent by the participant	questionnaires completed	outreach activities prioritising PWUD	Other delivery channels	man	35 years or more	single	secondary	you are very poor	very satisfactory	less than 12 months	not at all exposed	partners of opposite sex only	1 to 2 partners	no	no	between 20 and 40 min	no	simple	easy	totally satisfied	community agent / peer-educator	primary distribution	no	never
805	Mali	Calls initiated by the participant through the hotline	questionnaires completed	outreach activities prioritising FSW	FSW-based channels	woman	24 years or less	living with partner / married	secondary	your income is enough	unsatisfactory	never tested before (first-time testers)	highly exposed	partners of opposite sex only	0 partner	no	no	under 20 min	no	very simple	very easy	totally satisfied	community agent / peer-educator	primary distribution	yes	did not have sex
806	Côte d'Ivoire	Calls initiated by the participant through the hotline	questionnaires completed	outreach activities prioritising FSW	FSW-based channels	man	25-34 years	living with partner / married	secondary	you are comfortable	very satisfactory	less than 12 months	not at all exposed	partners of opposite sex only	1 to 2 partners	no	no	between 20 and 40 min	no	very simple	very easy	totally satisfied	community agent / peer-educator	primary distribution	no	never
807	Côte d'Ivoire	Calls initiated by the participant through the hotline	questionnaires completed	outreach activities prioritising FSW	FSW-based channels	man	24 years or less	single	higher	your income is enough	very satisfactory	12 months or more	not at all exposed	partners of opposite sex only	3 to 6 partners	no	no	between 20 and 40 min	no	very simple	very easy	totally satisfied	relative	secondary distribution	no	occasionally
808	Côte d'Ivoire	Calls initiated by the participant through the hotline	questionnaires completed	outreach activities prioritising FSW	FSW-based channels	man	35 years or more	living with partner / married	none / primary	your income is enough	unsatisfactory	never tested before (first-time testers)	highly exposed	partners of opposite sex only	1 to 2 partners	no	no	between 20 and 40 min	no	very simple	very easy	totally satisfied	health professional	primary distribution	yes	occasionally
809	Côte d'Ivoire	Calls initiated by the participant through the hotline	questionnaires completed	outreach activities prioritising MSM	MSM-based channels	man	24 years or less	single	secondary	your income is enough	very satisfactory	never tested before (first-time testers)	somewhat exposed	both men and women	1 to 2 partners	no	no	between 20 and 40 min	no	simple	very easy	totally satisfied	friend	secondary distribution	yes	never
810	Mali	Calls initiated by the participant through the hotline	questionnaires completed	outreach activities prioritising FSW	FSW-based channels	man	35 years or more	living with partner / married	secondary	you are poor	very satisfactory	never tested before (first-time testers)	not at all exposed	partners of opposite sex only	1 to 2 partners	no	no	do not know	no	simple	easy	totally satisfied	health professional	primary distribution	yes	occasionally
811	Côte d'Ivoire	Calls initiated by the participant through the hotline	questionnaires completed	outreach activities prioritising FSW	FSW-based channels	man	35 years or more	single	secondary	you are poor	unsatisfactory	12 months or more	somewhat exposed	partners of opposite sex only	3 to 6 partners	no	no	between 20 and 40 min	no	very simple	easy	totally satisfied	community agent / peer-educator	primary distribution	no	never
812	Côte d'Ivoire	Calls initiated by the participant through the hotline	questionnaires completed	outreach activities prioritising MSM	MSM-based channels	man	24 years or less	single	higher	you are very poor	quite satisfactory	less than 12 months	somewhat exposed	partners of opposite sex only	3 to 6 partners	no	no	between 20 and 40 min	no	very simple	very easy	partially satisfied	friend	secondary distribution	no	occasionally
813	Mali	Calls initiated by the participant through the hotline	questionnaires completed	outreach activities prioritising FSW	FSW-based channels	man	35 years or more	living with partner / married	higher	you are very poor	very satisfactory	never tested before (first-time testers)	somewhat exposed	partners of opposite sex only	1 to 2 partners	no	no	under 20 min	no	very simple	easy	totally satisfied	community agent / peer-educator	primary distribution	yes	never
814	Côte d'Ivoire	Calls initiated by the participant through the hotline	questionnaires completed	outreach activities prioritising MSM	MSM-based channels	man	25-34 years	single	higher	you are poor	quite satisfactory	less than 12 months	somewhat exposed	both men and women	3 to 6 partners	no	no	under 20 min	no	simple	easy	partially satisfied	community agent / peer-educator	primary distribution	no	always
815	Côte d'Ivoire	Calls initiated by the participant through the hotline	questionnaires completed	outreach activities prioritising MSM	MSM-based channels	man	25-34 years	single	higher	you are poor	quite satisfactory	less than 12 months	not at all exposed	partners of opposite sex only	3 to 6 partners	no	no	between 20 and 40 min	no	very simple	very easy	totally satisfied	friend	secondary distribution	no	occasionally
816	Côte d'Ivoire	Calls initiated by the participant through the hotline	questionnaires completed	outreach activities prioritising MSM	MSM-based channels	man	35 years or more	single	higher	your income is enough	very satisfactory	less than 12 months	not at all exposed	partners of opposite sex only	1 to 2 partners	no	no	between 20 and 40 min	no	very simple	very easy	totally satisfied	relative	secondary distribution	no	always
817	Mali	Calls initiated by the participant through the hotline	questionnaires completed	outreach activities prioritising FSW	FSW-based channels	man	24 years or less	living with partner / married	none / primary	you are poor	very satisfactory	never tested before (first-time testers)	not at all exposed	partners of opposite sex only	1 to 2 partners	no	no	between 20 and 40 min	no	very simple	very easy	totally satisfied	community agent / peer-educator	primary distribution	yes	occasionally
818	Côte d'Ivoire	Calls initiated by the participant through the hotline	questionnaires completed	outreach activities prioritising MSM	MSM-based channels	man	24 years or less	single	secondary	you are poor	very satisfactory	never tested before (first-time testers)	not at all exposed	partners of same sex only	3 to 6 partners	yes	no	more than 40 min	yes	very simple	not easy	totally satisfied	community agent / peer-educator	primary distribution	yes	never
819	Mali	Calls initiated by the participant through the hotline	questionnaires completed	outreach activities prioritising MSM	MSM-based channels	woman	24 years or less	single	secondary	you are comfortable	very satisfactory	never tested before (first-time testers)	not at all exposed	partners of opposite sex only	3 to 6 partners	no	no	between 20 and 40 min	no	very simple	easy	totally satisfied	community agent / peer-educator	primary distribution	yes	always
820	Côte d'Ivoire	Calls initiated by the participant through the hotline	not eligible: leaflet number not valid	NA	NA	NA	24 years or less	NA	NA	NA	NA	NA	NA	NA	DK-R	NA	NA	NA	NA	NA	NA	NA	NA	NA	NA	refusal
821	Côte d'Ivoire	Calls initiated by the participant through the hotline	questionnaires completed	outreach activities prioritising MSM	MSM-based channels	woman	24 years or less	single	secondary	you are very poor	unsatisfactory	never tested before (first-time testers)	somewhat exposed	partners of opposite sex only	7 partners or more	no	no	under 20 min	yes	very simple	not easy	totally satisfied	community agent / peer-educator	primary distribution	yes	occasionally
822	Mali	Calls initiated by the participant through the hotline	questionnaires completed	outreach activities prioritising FSW	FSW-based channels	man	24 years or less	living with partner / married	higher	your income is enough	very satisfactory	never tested before (first-time testers)	not at all exposed	partners of opposite sex only	1 to 2 partners	no	no	between 20 and 40 min	no	simple	easy	totally satisfied	community agent / peer-educator	primary distribution	yes	occasionally
823	Côte d'Ivoire	Calls initiated by the participant through the hotline	questionnaires completed	outreach activities prioritising MSM	MSM-based channels	man	25-34 years	single	secondary	you are poor	not at all satisfactory	less than 12 months	somewhat exposed	partners of same sex only	7 partners or more	no	yes	under 20 min	no	not simple	not easy	partially satisfied	friend	secondary distribution	no	always
824	Côte d'Ivoire	Calls initiated by the participant through the hotline	questionnaires completed	outreach activities prioritising MSM	MSM-based channels	man	24 years or less	single	secondary	you are poor	very satisfactory	never tested before (first-time testers)	somewhat exposed	partners of opposite sex only	7 partners or more	no	no	between 20 and 40 min	no	very simple	easy	totally satisfied	community agent / peer-educator	primary distribution	yes	occasionally
825	Côte d'Ivoire	Calls initiated by the participant through the hotline	questionnaires completed	FSW clinics	FSW-based channels	man	25-34 years	living with partner / married	secondary	your income is enough	very satisfactory	less than 12 months	not at all exposed	partners of opposite sex only	3 to 6 partners	no	no	between 20 and 40 min	no	very simple	easy	totally satisfied	health professional	primary distribution	no	occasionally
826	Mali	Calls initiated by the participant through the hotline	questionnaires completed	outreach activities prioritising FSW	FSW-based channels	man	24 years or less	single	higher	you are comfortable	very satisfactory	never tested before (first-time testers)	somewhat exposed	partners of same sex only	1 to 2 partners	no	no	between 20 and 40 min	no	very simple	easy	totally satisfied	community agent / peer-educator	primary distribution	yes	never
827	Mali	Calls initiated by the participant through the hotline	questionnaires completed	outreach activities prioritising MSM	MSM-based channels	man	25-34 years	single	secondary	you are comfortable	very satisfactory	less than 12 months	not at all exposed	partners of same sex only	3 to 6 partners	no	no	between 20 and 40 min	no	simple	very easy	totally satisfied	community agent / peer-educator	primary distribution	no	always
828	Côte d'Ivoire	Calls initiated by the participant through the hotline	questionnaires completed	outreach activities prioritising MSM	MSM-based channels	man	24 years or less	single	secondary	your income is enough	unsatisfactory	less than 12 months	somewhat exposed	partners of opposite sex only	3 to 6 partners	no	no	between 20 and 40 min	no	simple	very easy	partially satisfied	friend	secondary distribution	no	occasionally
829	Côte d'Ivoire	Calls initiated by the participant through the hotline	questionnaires completed	index testing	Other delivery channels	woman	35 years or more	single	higher	your income is enough	unsatisfactory	less than 12 months	somewhat exposed	partners of opposite sex only	DK-R	no	no	between 20 and 40 min	no	simple	easy	partially satisfied	friend	secondary distribution	no	never
830	Côte d'Ivoire	Call back by a surveyor after a missed call or a message sent by the participant	questionnaires completed	outreach activities prioritising FSW	FSW-based channels	man	35 years or more	living with partner / married	secondary	your income is enough	very satisfactory	less than 12 months	not at all exposed	partners of opposite sex only	1 to 2 partners	no	no	between 20 and 40 min	no	very simple	very easy	totally satisfied	sexual partner	secondary distribution	no	occasionally
831	Côte d'Ivoire	Calls initiated by the participant through the hotline	questionnaires completed	outreach activities prioritising FSW	FSW-based channels	woman	35 years or more	single	none / primary	you are poor	not at all satisfactory	12 months or more	somewhat exposed	partners of opposite sex only	1 to 2 partners	no	no	between 20 and 40 min	no	simple	easy	totally satisfied	community agent / peer-educator	primary distribution	no	never
832	Côte d'Ivoire	Calls initiated by the participant through the hotline	questionnaires completed	outreach activities prioritising MSM	MSM-based channels	man	35 years or more	single	higher	you are comfortable	very satisfactory	less than 12 months	somewhat exposed	partners of same sex only	1 to 2 partners	no	no	under 20 min	no	simple	very easy	totally satisfied	community agent / peer-educator	primary distribution	no	always
833	Mali	Calls initiated by the participant through the hotline	questionnaires completed	outreach activities prioritising MSM	MSM-based channels	man	25-34 years	single	secondary	you are comfortable	very satisfactory	less than 12 months	not at all exposed	partners of same sex only	1 to 2 partners	no	no	between 20 and 40 min	no	very simple	easy	totally satisfied	community agent / peer-educator	primary distribution	no	always
834	Côte d'Ivoire	Calls initiated by the participant through the hotline	questionnaires completed	outreach activities prioritising FSW	FSW-based channels	man	35 years or more	single	higher	your income is enough	quite satisfactory	less than 12 months	not at all exposed	partners of opposite sex only	1 to 2 partners	no	no	between 20 and 40 min	no	simple	easy	totally satisfied	community agent / peer-educator	primary distribution	no	occasionally
835	Côte d'Ivoire	Calls initiated by the participant through the hotline	questionnaires completed	outreach activities prioritising FSW	FSW-based channels	man	35 years or more	single	none / primary	you are poor	very satisfactory	less than 12 months	highly exposed	partners of opposite sex only	7 partners or more	no	no	between 20 and 40 min	no	very simple	very easy	totally satisfied	health professional	primary distribution	no	occasionally
836	Mali	Calls initiated by the participant through the hotline	questionnaires completed	outreach activities prioritising FSW	FSW-based channels	man	24 years or less	single	secondary	your income is enough	very satisfactory	never tested before (first-time testers)	somewhat exposed	partners of same sex only	1 to 2 partners	no	no	between 20 and 40 min	no	very simple	very easy	totally satisfied	community agent / peer-educator	primary distribution	yes	occasionally
837	Côte d'Ivoire	Calls initiated by the participant through the hotline	questionnaires completed	outreach activities prioritising MSM	MSM-based channels	man	25-34 years	single	secondary	your income is enough	quite satisfactory	less than 12 months	not at all exposed	partners of same sex only	1 to 2 partners	no	no	between 20 and 40 min	no	very simple	very easy	totally satisfied	sexual partner	secondary distribution	no	occasionally
838	Côte d'Ivoire	Calls initiated by the participant through the hotline	questionnaires completed	outreach activities prioritising MSM	MSM-based channels	man	25-34 years	single	higher	you are poor	unsatisfactory	never tested before (first-time testers)	not at all exposed	both men and women	3 to 6 partners	no	no	between 20 and 40 min	no	very simple	easy	totally satisfied	friend	secondary distribution	yes	never
839	Côte d'Ivoire	Calls initiated by the participant through the hotline	questionnaires completed	outreach activities prioritising FSW	FSW-based channels	woman	24 years or less	single	higher	you are poor	unsatisfactory	12 months or more	somewhat exposed	partners of opposite sex only	1 to 2 partners	no	no	between 20 and 40 min	no	very simple	easy	totally satisfied	community agent / peer-educator	primary distribution	no	occasionally
840	Mali	Calls initiated by the participant through the hotline	questionnaires completed	outreach activities prioritising FSW	FSW-based channels	man	25-34 years	living with partner / married	secondary	you are poor	very satisfactory	less than 12 months	not at all exposed	partners of opposite sex only	1 to 2 partners	no	no	between 20 and 40 min	no	very simple	very easy	totally satisfied	community agent / peer-educator	primary distribution	no	never
841	Côte d'Ivoire	Calls initiated by the participant through the hotline	questionnaires completed	outreach activities prioritising FSW	FSW-based channels	woman	25-34 years	single	secondary	you are very poor	very satisfactory	12 months or more	highly exposed	partners of opposite sex only	7 partners or more	no	no	between 20 and 40 min	no	very simple	very easy	totally satisfied	community agent / peer-educator	primary distribution	no	occasionally
842	Mali	Calls initiated by the participant through the hotline	questionnaires completed	outreach activities prioritising FSW	FSW-based channels	woman	24 years or less	single	none / primary	you are poor	very satisfactory	never tested before (first-time testers)	not at all exposed	never had sex	0 partner	no	no	between 20 and 40 min	no	very simple	very easy	totally satisfied	community agent / peer-educator	primary distribution	yes	did not have sex
843	Côte d'Ivoire	Calls initiated by the participant through the hotline	questionnaires completed	outreach activities prioritising FSW	FSW-based channels	man	25-34 years	living with partner / married	secondary	your income is enough	very satisfactory	12 months or more	not at all exposed	partners of opposite sex only	1 to 2 partners	no	no	between 20 and 40 min	no	very simple	easy	totally satisfied	community agent / peer-educator	primary distribution	no	never
844	Côte d'Ivoire	Calls initiated by the participant through the hotline	questionnaires completed	outreach activities prioritising MSM	MSM-based channels	man	25-34 years	single	secondary	you are comfortable	very satisfactory	never tested before (first-time testers)	somewhat exposed	both men and women	3 to 6 partners	no	no	between 20 and 40 min	no	very simple	very easy	totally satisfied	community agent / peer-educator	primary distribution	yes	occasionally
845	Côte d'Ivoire	Calls initiated by the participant through the hotline	questionnaires completed	outreach activities prioritising MSM	MSM-based channels	man	25-34 years	single	secondary	you are poor	quite satisfactory	12 months or more	not at all exposed	both men and women	7 partners or more	no	no	between 20 and 40 min	no	very simple	very easy	totally satisfied	sexual partner	secondary distribution	no	never
846	Côte d'Ivoire	Calls initiated by the participant through the hotline	questionnaires completed	outreach activities prioritising FSW	FSW-based channels	woman	24 years or less	single	none / primary	you are poor	unsatisfactory	never tested before (first-time testers)	highly exposed	partners of opposite sex only	7 partners or more	no	no	between 20 and 40 min	no	very simple	easy	totally satisfied	community agent / peer-educator	primary distribution	yes	always
847	Mali	Calls initiated by the participant through the hotline	questionnaires completed	outreach activities prioritising MSM	MSM-based channels	woman	24 years or less	living with partner / married	secondary	you are poor	very satisfactory	never tested before (first-time testers)	not at all exposed	partners of opposite sex only	1 to 2 partners	no	no	between 20 and 40 min	no	very simple	very easy	totally satisfied	community agent / peer-educator	primary distribution	yes	always
848	Mali	Calls initiated by the participant through the hotline	questionnaires completed	outreach activities prioritising FSW	FSW-based channels	woman	24 years or less	single	none / primary	you are poor	very satisfactory	never tested before (first-time testers)	not at all exposed	never had sex	0 partner	no	no	between 20 and 40 min	no	very simple	very easy	partially satisfied	community agent / peer-educator	primary distribution	yes	did not have sex
849	Mali	Calls initiated by the participant through the hotline	questionnaires completed	outreach activities prioritising MSM	MSM-based channels	man	25-34 years	single	secondary	you are poor	very satisfactory	less than 12 months	not at all exposed	partners of same sex only	3 to 6 partners	no	no	between 20 and 40 min	no	very simple	very easy	totally satisfied	community agent / peer-educator	primary distribution	no	always
850	Côte d'Ivoire	Calls initiated by the participant through the hotline	questionnaires completed	outreach activities prioritising MSM	MSM-based channels	man	24 years or less	single	secondary	your income is enough	quite satisfactory	12 months or more	not at all exposed	partners of opposite sex only	3 to 6 partners	yes	no	between 20 and 40 min	no	very simple	very easy	totally satisfied	friend	secondary distribution	no	occasionally
851	Senegal	Call back by a surveyor after a missed call or a message sent by the participant	questionnaires completed	outreach activities prioritising MSM	MSM-based channels	man	25-34 years	living with partner / married	higher	you are very poor	very satisfactory	12 months or more	not at all exposed	partners of same sex only	7 partners or more	no	no	between 20 and 40 min	no	simple	easy	totally satisfied	health professional	primary distribution	no	always
852	Côte d'Ivoire	Calls initiated by the participant through the hotline	questionnaires completed	outreach activities prioritising FSW	FSW-based channels	woman	25-34 years	single	secondary	your income is enough	very satisfactory	12 months or more	not at all exposed	partners of opposite sex only	1 to 2 partners	no	no	between 20 and 40 min	no	very simple	easy	totally satisfied	community agent / peer-educator	primary distribution	no	occasionally
853	Côte d'Ivoire	Calls initiated by the participant through the hotline	questionnaires completed	outreach activities prioritising FSW	FSW-based channels	woman	25-34 years	single	higher	you are comfortable	quite satisfactory	less than 12 months	not at all exposed	partners of opposite sex only	DK-R	no	no	between 20 and 40 min	no	simple	very easy	totally satisfied	community agent / peer-educator	primary distribution	no	always
854	Côte d'Ivoire	Calls initiated by the participant through the hotline	questionnaires completed	outreach activities prioritising MSM	MSM-based channels	man	25-34 years	single	secondary	you are poor	unsatisfactory	less than 12 months	somewhat exposed	partners of opposite sex only	1 to 2 partners	no	no	between 20 and 40 min	no	very simple	very easy	totally satisfied	community agent / peer-educator	primary distribution	no	occasionally
855	Mali	Calls initiated by the participant through the hotline	questionnaires completed	outreach activities prioritising FSW	FSW-based channels	man	25-34 years	living with partner / married	none / primary	you are poor	very satisfactory	less than 12 months	somewhat exposed	partners of opposite sex only	1 to 2 partners	no	no	between 20 and 40 min	no	very simple	very easy	totally satisfied	community agent / peer-educator	primary distribution	no	never
856	Mali	Calls initiated by the participant through the hotline	questionnaires completed	outreach activities prioritising FSW	FSW-based channels	woman	24 years or less	single	secondary	you are poor	very satisfactory	12 months or more	not at all exposed	partners of opposite sex only	1 to 2 partners	no	no	between 20 and 40 min	no	simple	easy	totally satisfied	community agent / peer-educator	primary distribution	no	always
857	Côte d'Ivoire	Calls initiated by the participant through the hotline	questionnaires completed	FSW clinics	FSW-based channels	man	35 years or more	living with partner / married	higher	you are poor	quite satisfactory	12 months or more	somewhat exposed	partners of opposite sex only	1 to 2 partners	no	no	between 20 and 40 min	no	very simple	very easy	totally satisfied	community agent / peer-educator	primary distribution	no	always
858	Senegal	Call back by a surveyor after a missed call or a message sent by the participant	questionnaires completed	outreach activities prioritising MSM	MSM-based channels	man	25-34 years	single	higher	you are poor	unsatisfactory	12 months or more	not at all exposed	partners of opposite sex only	3 to 6 partners	no	no	between 20 and 40 min	no	very simple	easy	partially satisfied	health professional	primary distribution	no	always
859	Côte d'Ivoire	Calls initiated by the participant through the hotline	questionnaires completed	outreach activities prioritising MSM	MSM-based channels	man	25-34 years	single	secondary	you are poor	quite satisfactory	less than 12 months	somewhat exposed	both men and women	3 to 6 partners	no	no	between 20 and 40 min	no	very simple	easy	totally satisfied	community agent / peer-educator	primary distribution	no	occasionally
860	Côte d'Ivoire	Calls initiated by the participant through the hotline	questionnaires completed	outreach activities prioritising MSM	MSM-based channels	woman	24 years or less	single	higher	your income is enough	very satisfactory	less than 12 months	somewhat exposed	partners of opposite sex only	3 to 6 partners	no	no	between 20 and 40 min	no	very simple	easy	partially satisfied	relative	secondary distribution	no	occasionally
861	Mali	Calls initiated by the participant through the hotline	questionnaires completed	outreach activities prioritising FSW	FSW-based channels	man	25-34 years	living with partner / married	secondary	you are very poor	quite satisfactory	less than 12 months	not at all exposed	partners of opposite sex only	DK-R	no	no	under 20 min	no	simple	easy	totally satisfied	community agent / peer-educator	primary distribution	no	occasionally
862	Côte d'Ivoire	Calls initiated by the participant through the hotline	questionnaires completed	outreach activities prioritising MSM	MSM-based channels	man	25-34 years	single	higher	your income is enough	unsatisfactory	less than 12 months	highly exposed	partners of same sex only	3 to 6 partners	no	no	between 20 and 40 min	yes	very simple	very easy	partially satisfied	friend	secondary distribution	no	occasionally
863	Mali	Calls initiated by the participant through the hotline	questionnaires completed	outreach activities prioritising FSW	FSW-based channels	woman	24 years or less	living with partner / married	secondary	you are poor	very satisfactory	never tested before (first-time testers)	highly exposed	partners of opposite sex only	1 to 2 partners	no	no	between 20 and 40 min	no	very simple	very easy	totally satisfied	community agent / peer-educator	primary distribution	yes	never
864	Senegal	Call back by a surveyor after a missed call or a message sent by the participant	questionnaires completed	outreach activities prioritising MSM	MSM-based channels	man	24 years or less	living with partner / married	higher	you are poor	unsatisfactory	less than 12 months	somewhat exposed	partners of opposite sex only	1 to 2 partners	no	no	between 20 and 40 min	no	simple	easy	totally satisfied	friend	secondary distribution	no	occasionally
865	Côte d'Ivoire	Calls initiated by the participant through the hotline	questionnaires completed	outreach activities prioritising MSM	MSM-based channels	man	25-34 years	single	secondary	your income is enough	not at all satisfactory	less than 12 months	somewhat exposed	both men and women	7 partners or more	no	no	between 20 and 40 min	no	simple	easy	partially satisfied	community agent / peer-educator	primary distribution	no	always
866	Mali	Calls initiated by the participant through the hotline	questionnaires completed	outreach activities prioritising FSW	FSW-based channels	woman	24 years or less	single	higher	you are poor	unsatisfactory	never tested before (first-time testers)	highly exposed	never had sex	0 partner	no	no	under 20 min	no	very simple	very easy	totally satisfied	community agent / peer-educator	primary distribution	yes	did not have sex
867	Mali	Calls initiated by the participant through the hotline	questionnaires completed	outreach activities prioritising MSM	MSM-based channels	man	25-34 years	living with partner / married	higher	you are comfortable	very satisfactory	never tested before (first-time testers)	not at all exposed	partners of opposite sex only	1 to 2 partners	no	no	under 20 min	no	very simple	very easy	totally satisfied	community agent / peer-educator	primary distribution	yes	never
868	Côte d'Ivoire	Calls initiated by the participant through the hotline	questionnaires completed	outreach activities prioritising FSW	FSW-based channels	woman	25-34 years	single	none / primary	you are poor	very satisfactory	never tested before (first-time testers)	highly exposed	partners of opposite sex only	3 to 6 partners	no	no	under 20 min	no	simple	easy	totally satisfied	community agent / peer-educator	primary distribution	yes	never
869	Côte d'Ivoire	Calls initiated by the participant through the hotline	questionnaires completed	outreach activities prioritising FSW	FSW-based channels	woman	25-34 years	living with partner / married	none / primary	you are poor	very satisfactory	less than 12 months	not at all exposed	partners of opposite sex only	1 to 2 partners	no	no	between 20 and 40 min	no	simple	easy	totally satisfied	community agent / peer-educator	primary distribution	no	never
870	Mali	Calls initiated by the participant through the hotline	questionnaires completed	outreach activities prioritising MSM	MSM-based channels	man	35 years or more	living with partner / married	none / primary	you are very poor	very satisfactory	12 months or more	not at all exposed	partners of opposite sex only	3 to 6 partners	no	no	between 20 and 40 min	no	very simple	easy	totally satisfied	sexual partner	secondary distribution	no	always
871	Mali	Calls initiated by the participant through the hotline	questionnaires completed	FSW clinics	FSW-based channels	woman	24 years or less	single	none / primary	you are poor	very satisfactory	less than 12 months	highly exposed	partners of opposite sex only	1 to 2 partners	no	no	do not know	no	simple	easy	totally satisfied	community agent / peer-educator	primary distribution	no	always
872	Côte d'Ivoire	Calls initiated by the participant through the hotline	questionnaires completed	outreach activities prioritising FSW	FSW-based channels	woman	24 years or less	single	secondary	you are poor	unsatisfactory	12 months or more	somewhat exposed	partners of opposite sex only	7 partners or more	no	no	between 20 and 40 min	no	very simple	easy	totally satisfied	community agent / peer-educator	primary distribution	no	occasionally
873	Mali	Calls initiated by the participant through the hotline	questionnaires completed	outreach activities prioritising MSM	MSM-based channels	man	25-34 years	single	none / primary	you are comfortable	very satisfactory	less than 12 months	not at all exposed	partners of same sex only	1 to 2 partners	no	no	between 20 and 40 min	no	very simple	very easy	totally satisfied	community agent / peer-educator	primary distribution	no	always
874	Mali	Calls initiated by the participant through the hotline	questionnaires completed	FSW clinics	FSW-based channels	woman	24 years or less	single	none / primary	you are poor	unsatisfactory	never tested before (first-time testers)	highly exposed	partners of opposite sex only	7 partners or more	no	no	under 20 min	no	very simple	very easy	totally satisfied	community agent / peer-educator	primary distribution	yes	occasionally
875	Côte d'Ivoire	Calls initiated by the participant through the hotline	questionnaires completed	outreach activities prioritising FSW	FSW-based channels	woman	25-34 years	single	none / primary	your income is enough	very satisfactory	less than 12 months	somewhat exposed	partners of opposite sex only	7 partners or more	no	no	between 20 and 40 min	no	simple	easy	totally satisfied	community agent / peer-educator	primary distribution	no	always
876	Côte d'Ivoire	Calls initiated by the participant through the hotline	questionnaires completed	outreach activities prioritising FSW	FSW-based channels	woman	25-34 years	living with partner / married	none / primary	you are poor	very satisfactory	12 months or more	not at all exposed	partners of opposite sex only	1 to 2 partners	no	no	do not know	no	simple	easy	totally satisfied	health professional	primary distribution	no	never
877	Côte d'Ivoire	Calls initiated by the participant through the hotline	questionnaires completed	outreach activities prioritising MSM	MSM-based channels	man	24 years or less	single	secondary	you are poor	unsatisfactory	less than 12 months	somewhat exposed	partners of same sex only	1 to 2 partners	no	no	between 20 and 40 min	no	very simple	very easy	totally satisfied	community agent / peer-educator	primary distribution	no	never
878	Mali	Calls initiated by the participant through the hotline	questionnaires completed	FSW clinics	FSW-based channels	woman	24 years or less	single	none / primary	you are very poor	unsatisfactory	never tested before (first-time testers)	highly exposed	partners of opposite sex only	7 partners or more	no	no	under 20 min	no	very simple	very easy	totally satisfied	community agent / peer-educator	primary distribution	yes	never
879	Côte d'Ivoire	Calls initiated by the participant through the hotline	questionnaires completed	outreach activities prioritising MSM	MSM-based channels	man	24 years or less	living with partner / married	higher	your income is enough	quite satisfactory	never tested before (first-time testers)	highly exposed	partners of same sex only	7 partners or more	no	no	between 20 and 40 min	no	very simple	very easy	totally satisfied	community agent / peer-educator	primary distribution	yes	occasionally
880	Mali	Calls initiated by the participant through the hotline	questionnaires completed	outreach activities prioritising FSW	FSW-based channels	man	24 years or less	single	secondary	you are poor	quite satisfactory	12 months or more	not at all exposed	partners of opposite sex only	1 to 2 partners	no	no	under 20 min	no	simple	easy	totally satisfied	sexual partner	secondary distribution	no	always
881	Côte d'Ivoire	Calls initiated by the participant through the hotline	questionnaires completed	outreach activities prioritising MSM	MSM-based channels	man	25-34 years	single	higher	you are comfortable	very satisfactory	less than 12 months	somewhat exposed	both men and women	3 to 6 partners	no	no	more than 40 min	no	simple	not at all easy	totally satisfied	friend	secondary distribution	no	always
882	Côte d'Ivoire	Calls initiated by the participant through the hotline	questionnaires completed	outreach activities prioritising MSM	MSM-based channels	man	25-34 years	living with partner / married	higher	you are poor	unsatisfactory	less than 12 months	somewhat exposed	partners of same sex only	1 to 2 partners	no	no	under 20 min	no	very simple	not easy	partially satisfied	community agent / peer-educator	primary distribution	no	always
883	Mali	Calls initiated by the participant through the hotline	questionnaires completed	outreach activities prioritising MSM	MSM-based channels	man	24 years or less	single	none / primary	your income is enough	very satisfactory	never tested before (first-time testers)	somewhat exposed	partners of same sex only	3 to 6 partners	no	no	between 20 and 40 min	no	very simple	very easy	totally satisfied	community agent / peer-educator	primary distribution	yes	always
884	Mali	Calls initiated by the participant through the hotline	questionnaires completed	outreach activities prioritising MSM	MSM-based channels	man	25-34 years	single	secondary	you are poor	very satisfactory	less than 12 months	not at all exposed	partners of same sex only	1 to 2 partners	no	no	between 20 and 40 min	no	very simple	easy	totally satisfied	community agent / peer-educator	primary distribution	no	always
885	Côte d'Ivoire	Calls initiated by the participant through the hotline	questionnaires completed	outreach activities prioritising FSW	FSW-based channels	man	25-34 years	living with partner / married	secondary	your income is enough	very satisfactory	never tested before (first-time testers)	not at all exposed	partners of opposite sex only	1 to 2 partners	no	no	between 20 and 40 min	no	simple	easy	totally satisfied	community agent / peer-educator	primary distribution	yes	never
886	Côte d'Ivoire	Calls initiated by the participant through the hotline	questionnaires completed	outreach activities prioritising MSM	MSM-based channels	man	25-34 years	single	higher	you are poor	not at all satisfactory	less than 12 months	somewhat exposed	both men and women	3 to 6 partners	no	no	between 20 and 40 min	no	simple	easy	partially satisfied	friend	secondary distribution	no	always
887	Mali	Calls initiated by the participant through the hotline	questionnaires completed	outreach activities prioritising FSW	FSW-based channels	woman	24 years or less	living with partner / married	higher	your income is enough	quite satisfactory	never tested before (first-time testers)	not at all exposed	partners of opposite sex only	1 to 2 partners	no	no	between 20 and 40 min	no	simple	easy	totally satisfied	community agent / peer-educator	primary distribution	yes	refusal
888	Côte d'Ivoire	Calls initiated by the participant through the hotline	questionnaires completed	outreach activities prioritising FSW	FSW-based channels	man	35 years or more	living with partner / married	secondary	you are comfortable	quite satisfactory	never tested before (first-time testers)	somewhat exposed	partners of opposite sex only	3 to 6 partners	no	no	between 20 and 40 min	no	simple	easy	totally satisfied	community agent / peer-educator	primary distribution	yes	occasionally
889	Côte d'Ivoire	Calls initiated by the participant through the hotline	questionnaires completed	outreach activities prioritising MSM	MSM-based channels	man	24 years or less	single	secondary	you are poor	very satisfactory	never tested before (first-time testers)	highly exposed	both men and women	3 to 6 partners	yes	yes	between 20 and 40 min	no	very simple	very easy	totally satisfied	colleague	secondary distribution	yes	always
890	Mali	Calls initiated by the participant through the hotline	not eligible: leaflet number not valid	NA	NA	NA	24 years or less	NA	NA	NA	NA	NA	NA	NA	DK-R	NA	NA	NA	NA	NA	NA	NA	NA	NA	NA	refusal
891	Mali	Calls initiated by the participant through the hotline	questionnaires completed	outreach activities prioritising MSM	MSM-based channels	man	24 years or less	single	none / primary	your income is enough	very satisfactory	never tested before (first-time testers)	not at all exposed	partners of same sex only	1 to 2 partners	no	no	between 20 and 40 min	no	very simple	easy	totally satisfied	community agent / peer-educator	primary distribution	yes	always
892	Côte d'Ivoire	Calls initiated by the participant through the hotline	questionnaires completed	STI consultations	Other delivery channels	man	24 years or less	single	secondary	your income is enough	very satisfactory	never tested before (first-time testers)	somewhat exposed	partners of opposite sex only	3 to 6 partners	no	no	between 20 and 40 min	yes	very simple	easy	partially satisfied	friend	secondary distribution	yes	occasionally
893	Côte d'Ivoire	Calls initiated by the participant through the hotline	questionnaires completed	outreach activities prioritising MSM	MSM-based channels	man	24 years or less	single	higher	you are poor	very satisfactory	less than 12 months	somewhat exposed	partners of opposite sex only	3 to 6 partners	no	no	between 20 and 40 min	no	simple	easy	totally satisfied	relative	secondary distribution	no	always
894	Côte d'Ivoire	Calls initiated by the participant through the hotline	questionnaires completed	outreach activities prioritising FSW	FSW-based channels	man	24 years or less	single	higher	you are comfortable	very satisfactory	less than 12 months	not at all exposed	both men and women	7 partners or more	no	no	between 20 and 40 min	no	very simple	very easy	totally satisfied	friend	secondary distribution	no	always
895	Mali	Calls initiated by the participant through the hotline	questionnaires completed	outreach activities prioritising MSM	MSM-based channels	woman	25-34 years	living with partner / married	secondary	you are poor	very satisfactory	12 months or more	highly exposed	both men and women	7 partners or more	no	no	between 20 and 40 min	no	very simple	very easy	totally satisfied	sexual partner	secondary distribution	no	never
896	Mali	Calls initiated by the participant through the hotline	questionnaires completed	outreach activities prioritising MSM	MSM-based channels	man	24 years or less	single	none / primary	you are poor	very satisfactory	less than 12 months	somewhat exposed	partners of same sex only	3 to 6 partners	no	no	between 20 and 40 min	no	very simple	very easy	totally satisfied	community agent / peer-educator	primary distribution	no	always
897	Côte d'Ivoire	Calls initiated by the participant through the hotline	questionnaires completed	STI consultations	Other delivery channels	woman	24 years or less	single	secondary	you are poor	quite satisfactory	12 months or more	highly exposed	partners of opposite sex only	3 to 6 partners	no	no	under 20 min	no	very simple	easy	totally satisfied	health professional	primary distribution	no	never
898	Mali	Calls initiated by the participant through the hotline	questionnaires completed	outreach activities prioritising FSW	FSW-based channels	man	35 years or more	living with partner / married	secondary	your income is enough	very satisfactory	12 months or more	not at all exposed	both men and women	DK-R	no	no	do not know	no	very simple	very easy	totally satisfied	community agent / peer-educator	primary distribution	no	always
899	Mali	Calls initiated by the participant through the hotline	questionnaires completed	outreach activities prioritising MSM	MSM-based channels	man	25-34 years	single	secondary	you are poor	very satisfactory	never tested before (first-time testers)	highly exposed	both men and women	DK-R	no	no	between 20 and 40 min	no	very simple	very easy	totally satisfied	sexual partner	secondary distribution	yes	never
900	Côte d'Ivoire	Calls initiated by the participant through the hotline	questionnaires completed	outreach activities prioritising MSM	MSM-based channels	man	25-34 years	single	secondary	you are poor	unsatisfactory	less than 12 months	somewhat exposed	both men and women	3 to 6 partners	yes	yes	under 20 min	no	simple	easy	partially satisfied	friend	secondary distribution	no	occasionally
901	Côte d'Ivoire	Calls initiated by the participant through the hotline	questionnaires completed	FSW clinics	FSW-based channels	woman	24 years or less	single	secondary	you are comfortable	very satisfactory	less than 12 months	highly exposed	both men and women	3 to 6 partners	no	no	between 20 and 40 min	no	very simple	not easy	totally satisfied	health professional	primary distribution	no	occasionally
902	Mali	Calls initiated by the participant through the hotline	questionnaires completed	outreach activities prioritising FSW	FSW-based channels	woman	25-34 years	living with partner / married	higher	your income is enough	very satisfactory	less than 12 months	not at all exposed	partners of opposite sex only	1 to 2 partners	no	no	between 20 and 40 min	no	very simple	very easy	totally satisfied	community agent / peer-educator	primary distribution	no	occasionally
903	Côte d'Ivoire	Calls initiated by the participant through the hotline	questionnaires completed	outreach activities prioritising MSM	MSM-based channels	man	24 years or less	single	higher	your income is enough	quite satisfactory	less than 12 months	not at all exposed	both men and women	3 to 6 partners	no	no	between 20 and 40 min	no	very simple	very easy	totally satisfied	friend	secondary distribution	no	always
904	Côte d'Ivoire	Calls initiated by the participant through the hotline	questionnaires completed	outreach activities prioritising MSM	MSM-based channels	woman	25-34 years	single	secondary	you are poor	very satisfactory	12 months or more	somewhat exposed	partners of opposite sex only	3 to 6 partners	no	no	between 20 and 40 min	no	very simple	very easy	partially satisfied	community agent / peer-educator	primary distribution	no	never
905	Mali	Calls initiated by the participant through the hotline	questionnaires completed	outreach activities prioritising MSM	MSM-based channels	man	24 years or less	single	secondary	you are poor	very satisfactory	never tested before (first-time testers)	somewhat exposed	DK-R	DK-R	no	no	between 20 and 40 min	no	very simple	very easy	totally satisfied	friend	secondary distribution	yes	refusal
906	Côte d'Ivoire	Calls initiated by the participant through the hotline	questionnaires completed	outreach activities prioritising MSM	MSM-based channels	man	25-34 years	single	secondary	your income is enough	very satisfactory	less than 12 months	highly exposed	partners of same sex only	3 to 6 partners	no	no	more than 40 min	no	very simple	very easy	totally satisfied	community agent / peer-educator	primary distribution	no	occasionally
907	Mali	Calls initiated by the participant through the hotline	questionnaires completed	outreach activities prioritising MSM	MSM-based channels	man	25-34 years	single	secondary	you are poor	very satisfactory	never tested before (first-time testers)	highly exposed	both men and women	DK-R	no	no	between 20 and 40 min	no	very simple	very easy	totally satisfied	friend	secondary distribution	yes	never
908	Mali	Calls initiated by the participant through the hotline	questionnaires completed	outreach activities prioritising MSM	MSM-based channels	man	25-34 years	single	secondary	you are poor	very satisfactory	never tested before (first-time testers)	not at all exposed	partners of same sex only	1 to 2 partners	no	no	between 20 and 40 min	no	very simple	very easy	totally satisfied	community agent / peer-educator	primary distribution	yes	always
909	Côte d'Ivoire	Calls initiated by the participant through the hotline	questionnaires completed	MSM clinics	MSM-based channels	man	24 years or less	single	none / primary	your income is enough	very satisfactory	less than 12 months	not at all exposed	partners of opposite sex only	3 to 6 partners	no	no	between 20 and 40 min	no	simple	very easy	totally satisfied	health professional	primary distribution	no	never
910	Côte d'Ivoire	Calls initiated by the participant through the hotline	questionnaires completed	outreach activities prioritising MSM	MSM-based channels	man	24 years or less	single	higher	you are poor	quite satisfactory	less than 12 months	somewhat exposed	both men and women	3 to 6 partners	no	no	between 20 and 40 min	no	very simple	not easy	totally satisfied	community agent / peer-educator	primary distribution	no	always
911	Mali	Calls initiated by the participant through the hotline	questionnaires completed	outreach activities prioritising MSM	MSM-based channels	man	35 years or more	single	higher	your income is enough	quite satisfactory	never tested before (first-time testers)	not at all exposed	both men and women	3 to 6 partners	no	no	more than 40 min	no	very simple	easy	totally satisfied	community agent / peer-educator	primary distribution	yes	always
912	Côte d'Ivoire	Calls initiated by the participant through the hotline	questionnaires completed	outreach activities prioritising MSM	MSM-based channels	man	25-34 years	single	higher	your income is enough	very satisfactory	12 months or more	somewhat exposed	both men and women	7 partners or more	no	no	between 20 and 40 min	no	very simple	very easy	totally satisfied	friend	secondary distribution	no	occasionally
913	Mali	Calls initiated by the participant through the hotline	questionnaires completed	outreach activities prioritising MSM	MSM-based channels	man	25-34 years	single	secondary	your income is enough	very satisfactory	less than 12 months	not at all exposed	both men and women	3 to 6 partners	no	no	between 20 and 40 min	no	very simple	easy	totally satisfied	community agent / peer-educator	primary distribution	no	always
914	Côte d'Ivoire	Calls initiated by the participant through the hotline	questionnaires completed	outreach activities prioritising MSM	MSM-based channels	man	24 years or less	single	none / primary	you are comfortable	very satisfactory	less than 12 months	not at all exposed	both men and women	3 to 6 partners	no	no	between 20 and 40 min	no	very simple	very easy	totally satisfied	friend	secondary distribution	no	occasionally
915	Mali	Calls initiated by the participant through the hotline	questionnaires completed	index testing	Other delivery channels	man	24 years or less	living with partner / married	secondary	you are poor	very satisfactory	never tested before (first-time testers)	highly exposed	partners of opposite sex only	1 to 2 partners	no	no	between 20 and 40 min	yes	not simple	easy	totally satisfied	community agent / peer-educator	primary distribution	yes	always
916	Côte d'Ivoire	Calls initiated by the participant through the hotline	questionnaires completed	outreach activities prioritising MSM	MSM-based channels	man	24 years or less	single	higher	you are poor	very satisfactory	never tested before (first-time testers)	highly exposed	partners of opposite sex only	1 to 2 partners	no	no	between 20 and 40 min	no	very simple	very easy	totally satisfied	relative	secondary distribution	yes	always
917	Mali	Calls initiated by the participant through the hotline	questionnaires completed	outreach activities prioritising FSW	FSW-based channels	woman	25-34 years	living with partner / married	secondary	your income is enough	unsatisfactory	12 months or more	not at all exposed	partners of opposite sex only	1 to 2 partners	no	no	under 20 min	no	simple	easy	totally satisfied	community agent / peer-educator	primary distribution	no	occasionally
918	Côte d'Ivoire	Calls initiated by the participant through the hotline	questionnaires completed	outreach activities prioritising MSM	MSM-based channels	man	24 years or less	single	secondary	you are very poor	very satisfactory	never tested before (first-time testers)	highly exposed	partners of opposite sex only	3 to 6 partners	no	no	between 20 and 40 min	no	simple	very easy	totally satisfied	community agent / peer-educator	primary distribution	yes	always
919	Mali	Calls initiated by the participant through the hotline	questionnaires completed	outreach activities prioritising FSW	FSW-based channels	woman	35 years or more	living with partner / married	higher	you are poor	unsatisfactory	12 months or more	not at all exposed	partners of opposite sex only	1 to 2 partners	no	no	between 20 and 40 min	no	very simple	easy	totally satisfied	community agent / peer-educator	primary distribution	no	never
920	Mali	Calls initiated by the participant through the hotline	questionnaires completed	outreach activities prioritising MSM	MSM-based channels	man	25-34 years	single	secondary	your income is enough	very satisfactory	never tested before (first-time testers)	not at all exposed	partners of same sex only	1 to 2 partners	no	no	between 20 and 40 min	no	simple	very easy	totally satisfied	community agent / peer-educator	primary distribution	yes	always
921	Mali	Calls initiated by the participant through the hotline	not eligible: leaflet number not valid	NA	NA	NA	25-34 years	NA	NA	NA	NA	NA	NA	NA	DK-R	NA	NA	NA	NA	NA	NA	NA	NA	NA	NA	refusal
922	Mali	Calls initiated by the participant through the hotline	questionnaires completed	outreach activities prioritising FSW	FSW-based channels	man	25-34 years	living with partner / married	secondary	you are poor	very satisfactory	never tested before (first-time testers)	somewhat exposed	partners of opposite sex only	1 to 2 partners	no	no	between 20 and 40 min	no	very simple	easy	totally satisfied	community agent / peer-educator	primary distribution	yes	never
923	Côte d'Ivoire	Calls initiated by the participant through the hotline	questionnaires completed	outreach activities prioritising MSM	MSM-based channels	man	25-34 years	single	secondary	you are comfortable	very satisfactory	less than 12 months	highly exposed	both men and women	1 to 2 partners	no	no	under 20 min	no	simple	easy	partially satisfied	community agent / peer-educator	primary distribution	no	always
924	Mali	Calls initiated by the participant through the hotline	questionnaires completed	outreach activities prioritising MSM	MSM-based channels	man	35 years or more	living with partner / married	higher	you are comfortable	very satisfactory	less than 12 months	not at all exposed	both men and women	1 to 2 partners	no	no	under 20 min	no	very simple	very easy	totally satisfied	community agent / peer-educator	primary distribution	no	always
925	Côte d'Ivoire	Calls initiated by the participant through the hotline	questionnaires completed	outreach activities prioritising FSW	FSW-based channels	woman	24 years or less	living with partner / married	secondary	you are poor	very satisfactory	less than 12 months	not at all exposed	partners of opposite sex only	1 to 2 partners	no	no	between 20 and 40 min	no	simple	easy	totally satisfied	community agent / peer-educator	primary distribution	no	occasionally
926	Côte d'Ivoire	Calls initiated by the participant through the hotline	questionnaires completed	outreach activities prioritising MSM	MSM-based channels	man	25-34 years	single	higher	you are comfortable	very satisfactory	less than 12 months	somewhat exposed	both men and women	7 partners or more	no	no	between 20 and 40 min	no	simple	easy	totally satisfied	friend	secondary distribution	no	always
927	Côte d'Ivoire	Calls initiated by the participant through the hotline	questionnaires completed	outreach activities prioritising FSW	FSW-based channels	woman	25-34 years	single	secondary	you are poor	not at all satisfactory	12 months or more	highly exposed	partners of opposite sex only	7 partners or more	no	yes	between 20 and 40 min	yes	simple	easy	not at all satisfied	community agent / peer-educator	primary distribution	no	occasionally
928	Mali	Calls initiated by the participant through the hotline	questionnaires completed	outreach activities prioritising MSM	MSM-based channels	man	25-34 years	single	secondary	your income is enough	very satisfactory	never tested before (first-time testers)	highly exposed	partners of opposite sex only	1 to 2 partners	no	no	under 20 min	no	simple	easy	totally satisfied	community agent / peer-educator	primary distribution	yes	occasionally
929	Côte d'Ivoire	Calls initiated by the participant through the hotline	questionnaires completed	outreach activities prioritising FSW	FSW-based channels	man	24 years or less	single	higher	you are poor	very satisfactory	never tested before (first-time testers)	highly exposed	partners of opposite sex only	3 to 6 partners	no	no	between 20 and 40 min	no	not at all simple	very easy	totally satisfied	relative	secondary distribution	yes	occasionally
930	Côte d'Ivoire	Calls initiated by the participant through the hotline	questionnaires completed	outreach activities prioritising FSW	FSW-based channels	man	24 years or less	single	higher	you are poor	very satisfactory	12 months or more	not at all exposed	partners of opposite sex only	1 to 2 partners	no	no	between 20 and 40 min	no	very simple	not easy	totally satisfied	community agent / peer-educator	primary distribution	no	occasionally
931	Côte d'Ivoire	Calls initiated by the participant through the hotline	questionnaires completed	outreach activities prioritising FSW	FSW-based channels	man	24 years or less	single	secondary	you are poor	quite satisfactory	never tested before (first-time testers)	somewhat exposed	partners of opposite sex only	1 to 2 partners	no	no	between 20 and 40 min	no	very simple	easy	totally satisfied	relative	secondary distribution	yes	occasionally
932	Côte d'Ivoire	Calls initiated by the participant through the hotline	questionnaires completed	outreach activities prioritising MSM	MSM-based channels	man	24 years or less	single	secondary	you are poor	very satisfactory	never tested before (first-time testers)	highly exposed	partners of opposite sex only	1 to 2 partners	no	no	between 20 and 40 min	no	very simple	easy	totally satisfied	community agent / peer-educator	primary distribution	yes	always
933	Côte d'Ivoire	Calls initiated by the participant through the hotline	questionnaires completed	outreach activities prioritising MSM	MSM-based channels	man	25-34 years	single	higher	your income is enough	quite satisfactory	less than 12 months	somewhat exposed	both men and women	7 partners or more	no	no	between 20 and 40 min	no	very simple	easy	partially satisfied	community agent / peer-educator	primary distribution	no	occasionally
934	Mali	Calls initiated by the participant through the hotline	not eligible: leaflet number not valid	NA	NA	NA	24 years or less	NA	NA	NA	NA	NA	NA	NA	DK-R	NA	NA	NA	NA	NA	NA	NA	NA	NA	NA	refusal
935	Mali	Calls initiated by the participant through the hotline	questionnaires completed	outreach activities prioritising FSW	FSW-based channels	man	24 years or less	living with partner / married	secondary	your income is enough	unsatisfactory	never tested before (first-time testers)	not at all exposed	never had sex	0 partner	no	no	between 20 and 40 min	no	very simple	not easy	totally satisfied	community agent / peer-educator	primary distribution	yes	did not have sex
936	Mali	Calls initiated by the participant through the hotline	questionnaires completed	outreach activities prioritising MSM	MSM-based channels	man	24 years or less	single	secondary	your income is enough	very satisfactory	less than 12 months	not at all exposed	partners of same sex only	1 to 2 partners	no	no	between 20 and 40 min	no	simple	easy	totally satisfied	community agent / peer-educator	primary distribution	no	always
937	Côte d'Ivoire	Calls initiated by the participant through the hotline	questionnaires completed	outreach activities prioritising FSW	FSW-based channels	man	25-34 years	single	secondary	you are poor	unsatisfactory	never tested before (first-time testers)	somewhat exposed	partners of opposite sex only	3 to 6 partners	no	no	between 20 and 40 min	no	simple	easy	totally satisfied	community agent / peer-educator	primary distribution	yes	occasionally
938	Mali	Calls initiated by the participant through the hotline	questionnaires completed	outreach activities prioritising FSW	FSW-based channels	woman	25-34 years	living with partner / married	higher	your income is enough	not at all satisfactory	never tested before (first-time testers)	not at all exposed	partners of opposite sex only	1 to 2 partners	no	no	between 20 and 40 min	no	very simple	easy	totally satisfied	community agent / peer-educator	primary distribution	yes	never
939	Mali	Calls initiated by the participant through the hotline	questionnaires completed	outreach activities prioritising MSM	MSM-based channels	man	25-34 years	single	secondary	your income is enough	very satisfactory	never tested before (first-time testers)	not at all exposed	partners of same sex only	1 to 2 partners	no	no	between 20 and 40 min	no	simple	easy	totally satisfied	community agent / peer-educator	primary distribution	yes	always
940	Côte d'Ivoire	Calls initiated by the participant through the hotline	questionnaires completed	outreach activities prioritising MSM	MSM-based channels	man	25-34 years	living with partner / married	higher	your income is enough	quite satisfactory	less than 12 months	somewhat exposed	both men and women	3 to 6 partners	no	no	between 20 and 40 min	no	very simple	very easy	partially satisfied	friend	secondary distribution	no	always
941	Côte d'Ivoire	Calls initiated by the participant through the hotline	not eligible: leaflet number not valid	NA	NA	NA	24 years or less	NA	NA	NA	NA	NA	NA	NA	DK-R	NA	NA	NA	NA	NA	NA	NA	NA	NA	NA	refusal
942	Côte d'Ivoire	Calls initiated by the participant through the hotline	questionnaires completed	outreach activities prioritising MSM	MSM-based channels	man	25-34 years	single	secondary	you are poor	unsatisfactory	less than 12 months	somewhat exposed	partners of same sex only	3 to 6 partners	no	no	under 20 min	no	simple	easy	partially satisfied	friend	secondary distribution	no	always
943	Mali	Calls initiated by the participant through the hotline	questionnaires completed	outreach activities prioritising MSM	MSM-based channels	man	25-34 years	single	none / primary	you are poor	very satisfactory	never tested before (first-time testers)	not at all exposed	both men and women	3 to 6 partners	no	no	between 20 and 40 min	no	very simple	easy	totally satisfied	community agent / peer-educator	primary distribution	yes	always
944	Côte d'Ivoire	Calls initiated by the participant through the hotline	questionnaires completed	outreach activities prioritising FSW	FSW-based channels	woman	24 years or less	single	secondary	your income is enough	very satisfactory	never tested before (first-time testers)	not at all exposed	partners of opposite sex only	1 to 2 partners	no	no	do not know	no	simple	easy	totally satisfied	community agent / peer-educator	primary distribution	yes	occasionally
945	Côte d'Ivoire	Calls initiated by the participant through the hotline	questionnaires completed	outreach activities prioritising MSM	MSM-based channels	man	35 years or more	single	higher	your income is enough	very satisfactory	less than 12 months	not at all exposed	partners of opposite sex only	1 to 2 partners	no	no	between 20 and 40 min	no	very simple	easy	totally satisfied	community agent / peer-educator	primary distribution	no	never
946	Côte d'Ivoire	Calls initiated by the participant through the hotline	questionnaires completed	outreach activities prioritising MSM	MSM-based channels	woman	35 years or more	living with partner / married	secondary	you are poor	unsatisfactory	less than 12 months	somewhat exposed	both men and women	3 to 6 partners	no	no	between 20 and 40 min	no	very simple	easy	partially satisfied	community agent / peer-educator	primary distribution	no	always
947	Côte d'Ivoire	Calls initiated by the participant through the hotline	questionnaires completed	outreach activities prioritising MSM	MSM-based channels	man	24 years or less	single	secondary	you are comfortable	very satisfactory	less than 12 months	not at all exposed	partners of opposite sex only	1 to 2 partners	no	no	between 20 and 40 min	no	very simple	easy	totally satisfied	community agent / peer-educator	primary distribution	no	occasionally
948	Côte d'Ivoire	Calls initiated by the participant through the hotline	questionnaires completed	outreach activities prioritising MSM	MSM-based channels	woman	24 years or less	single	secondary	your income is enough	very satisfactory	never tested before (first-time testers)	not at all exposed	partners of opposite sex only	1 to 2 partners	yes	no	under 20 min	no	very simple	not at all easy	partially satisfied	relative	secondary distribution	yes	occasionally
949	Côte d'Ivoire	Calls initiated by the participant through the hotline	questionnaires completed	outreach activities prioritising MSM	MSM-based channels	man	25-34 years	single	higher	you are comfortable	very satisfactory	less than 12 months	somewhat exposed	partners of same sex only	1 to 2 partners	no	no	between 20 and 40 min	no	very simple	very easy	totally satisfied	community agent / peer-educator	primary distribution	no	occasionally
950	Mali	Calls initiated by the participant through the hotline	questionnaires completed	outreach activities prioritising MSM	MSM-based channels	woman	24 years or less	living with partner / married	secondary	your income is enough	very satisfactory	never tested before (first-time testers)	not at all exposed	partners of opposite sex only	1 to 2 partners	no	no	between 20 and 40 min	no	very simple	very easy	totally satisfied	community agent / peer-educator	primary distribution	yes	never
951	Côte d'Ivoire	Calls initiated by the participant through the hotline	questionnaires completed	outreach activities prioritising FSW	FSW-based channels	woman	24 years or less	divorced / separated / widowed	none / primary	you are comfortable	unsatisfactory	never tested before (first-time testers)	not at all exposed	partners of opposite sex only	1 to 2 partners	no	no	between 20 and 40 min	no	simple	not easy	totally satisfied	health professional	primary distribution	yes	never
952	Mali	Calls initiated by the participant through the hotline	questionnaires completed	outreach activities prioritising MSM	MSM-based channels	man	25-34 years	single	secondary	you are poor	very satisfactory	never tested before (first-time testers)	not at all exposed	both men and women	1 to 2 partners	no	no	between 20 and 40 min	no	simple	easy	totally satisfied	community agent / peer-educator	primary distribution	yes	always
953	Côte d'Ivoire	Calls initiated by the participant through the hotline	questionnaires completed	outreach activities prioritising FSW	FSW-based channels	woman	24 years or less	single	none / primary	you are poor	very satisfactory	never tested before (first-time testers)	not at all exposed	partners of opposite sex only	3 to 6 partners	no	no	between 20 and 40 min	no	simple	easy	totally satisfied	relative	secondary distribution	yes	occasionally
954	Senegal	Calls initiated by the participant through the hotline	questionnaires completed	outreach activities prioritising MSM	MSM-based channels	man	25-34 years	single	secondary	you are poor	very satisfactory	12 months or more	somewhat exposed	partners of same sex only	3 to 6 partners	no	no	between 20 and 40 min	no	simple	easy	totally satisfied	friend	secondary distribution	no	occasionally
955	Mali	Calls initiated by the participant through the hotline	questionnaires completed	STI consultations	Other delivery channels	man	35 years or more	single	secondary	you are poor	very satisfactory	less than 12 months	somewhat exposed	partners of opposite sex only	1 to 2 partners	no	no	between 20 and 40 min	no	not at all simple	easy	partially satisfied	community agent / peer-educator	primary distribution	no	never
956	Mali	Calls initiated by the participant through the hotline	questionnaires completed	outreach activities prioritising FSW	FSW-based channels	woman	25-34 years	single	none / primary	you are poor	very satisfactory	never tested before (first-time testers)	highly exposed	partners of opposite sex only	DK-R	no	no	between 20 and 40 min	no	very simple	easy	totally satisfied	community agent / peer-educator	primary distribution	yes	never
957	Côte d'Ivoire	Calls initiated by the participant through the hotline	questionnaires completed	outreach activities prioritising FSW	FSW-based channels	man	24 years or less	single	secondary	your income is enough	very satisfactory	12 months or more	highly exposed	partners of opposite sex only	3 to 6 partners	no	no	between 20 and 40 min	no	simple	easy	totally satisfied	relative	secondary distribution	no	always
958	Mali	Calls initiated by the participant through the hotline	questionnaires completed	outreach activities prioritising MSM	MSM-based channels	man	25-34 years	single	secondary	you are comfortable	very satisfactory	less than 12 months	not at all exposed	partners of same sex only	1 to 2 partners	no	no	between 20 and 40 min	no	very simple	easy	totally satisfied	community agent / peer-educator	primary distribution	no	always
959	Mali	Calls initiated by the participant through the hotline	questionnaires completed	outreach activities prioritising FSW	FSW-based channels	woman	25-34 years	single	secondary	you are poor	unsatisfactory	never tested before (first-time testers)	highly exposed	partners of opposite sex only	DK-R	no	no	between 20 and 40 min	no	very simple	easy	totally satisfied	community agent / peer-educator	primary distribution	yes	occasionally
960	Côte d'Ivoire	Calls initiated by the participant through the hotline	questionnaires completed	outreach activities prioritising FSW	FSW-based channels	woman	25-34 years	single	secondary	your income is enough	quite satisfactory	less than 12 months	somewhat exposed	partners of opposite sex only	3 to 6 partners	no	no	between 20 and 40 min	no	very simple	very easy	totally satisfied	community agent / peer-educator	primary distribution	no	occasionally
961	Côte d'Ivoire	Calls initiated by the participant through the hotline	questionnaires completed	STI consultations	Other delivery channels	man	25-34 years	living with partner / married	secondary	your income is enough	very satisfactory	never tested before (first-time testers)	highly exposed	partners of opposite sex only	1 to 2 partners	no	no	between 20 and 40 min	no	simple	not easy	totally satisfied	friend	secondary distribution	yes	never
962	Côte d'Ivoire	Calls initiated by the participant through the hotline	not eligible: leaflet number not valid	NA	NA	NA	24 years or less	NA	NA	NA	NA	NA	NA	NA	DK-R	NA	NA	NA	NA	NA	NA	NA	NA	NA	NA	refusal
963	Côte d'Ivoire	Calls initiated by the participant through the hotline	questionnaires completed	outreach activities prioritising MSM	MSM-based channels	man	24 years or less	single	higher	your income is enough	very satisfactory	less than 12 months	not at all exposed	both men and women	7 partners or more	no	no	between 20 and 40 min	no	very simple	very easy	totally satisfied	community agent / peer-educator	primary distribution	no	always
964	Mali	Calls initiated by the participant through the hotline	questionnaires completed	outreach activities prioritising FSW	FSW-based channels	woman	24 years or less	single	higher	you are comfortable	very satisfactory	less than 12 months	somewhat exposed	never had sex	0 partner	no	no	between 20 and 40 min	no	very simple	easy	totally satisfied	community agent / peer-educator	primary distribution	no	did not have sex
[truncated: 1,918 more rows]
