# Supplementary material for: Can HIV self-testing reach first-time testers? A telephone survey among self-test end users in Côte d’Ivoire, Mali, and Senegal
Source: BMC Infect Dis. 2023 Sep 25;22(Suppl 1):972. doi: 10.1186/s12879-023-08626-w (PMC10518917; doi:10.1186/s12879-023-08626-w)
Supplement: Supplementary file 2 — Additional file 2. R script. [file 12879_2023_8626_MOESM2_ESM.rmd]

---
title: "Can HIV Self-Testing Reach First-Time Testers? A Telephone Survey Among Self-Test
  End Users in Côte d’Ivoire, Mali, and Senegal"
author: 'Arsène Kra Kouassi et al. '
date: "`r lubridate::today()`"
output:
  distill::distill_article: default
  pdf_document:
    number_sections: yes
    toc: yes
---

```{r setup, include=FALSE}
knitr::opts_chunk$set(echo = TRUE)
```

```{r}
library(tidyverse)
library(labelled)
library(gtsummary)
library(nnet)
library(broom.helpers)
library(patchwork)
library(ggstats)
data <- readr::read_csv("data.csv", show_col_types = FALSE)
theme_gtsummary_language("en", big.mark = " ")
```

## Elements for Table 1. Number of completed questionnaires, by distribution channel and country.

```{r}
data$delivery_channel_grouped <-
  data$delivery_channel_grouped |>
  fct_relevel(
    "FSW-based channels",
    "MSM-based channels",
    "Other delivery channels"
  )
data$delivery_channel <-
  data$delivery_channel |>
  fct_relevel(
    "outreach activities prioritising FSW",
    "FSW clinics",
    "outreach activities prioritising MSM",
    "MSM clinics",
    "STI consultations",
    "index testing",
    "outreach activities prioritising PWUD",
    "PWUD clinics"
  )

data <- data |>
  set_variable_labels(
    delivery_channel = "HIVST distribution channel",
    delivery_channel_grouped = "HIVST distribution channel"
  )

data |>
  filter(final_status == "questionnaires completed") |>
  tbl_summary(
    include = c(delivery_channel_grouped, delivery_channel),
    by = country,
    statistic = ~"{n}"
  ) |>
  add_overall(last = TRUE) |>
  bold_labels()
```

*Note:* the number of HIVST distributed per channel and country during the survey period were obtained from implementing partners' reports.

## Table 2. Socio-demographic characteristics of the study participants peer HIV testing history.

```{r,warning=FALSE}
data$delivery_channel_sex <- interaction(data$delivery_channel_grouped, data$sex)

data <- data |>
  mutate(
    delivery_channel_sex = delivery_channel_sex |>
      fct_recode(
        "man / MSM-based channels" = "MSM-based channels.man",
        "man / other delivery channels" = "Other delivery channels.man",
        "man / FSW-based channels" = "FSW-based channels.man",
        "man / other delivery channels" = "Autre_canal.man",
        "woman / MSM-based channels" = "MSM-based channels.woman",
        "woman / other delivery channels" = "Other delivery channels.woman",
        "woman / FSW-based channels" = "FSW-based channels.woman",
        "woman / other delivery channels" = "Autre_canal.woman"
      ) |>
      fct_relevel(
        "man / FSW-based channels",
        "woman / FSW-based channels",
        "man / MSM-based channels",
        "woman / MSM-based channels",
        "man / other delivery channels",
        "woman / other delivery channels"
      ),
    marital_status = marital_status |>
      fct_relevel(
        "single",
        "divorced / separated / widowed",
        "living with partner / married"
      ),
    educational_level = educational_level |>
      fct_relevel(
        "none / primary",
        "secondary",
        "higher"
      ),
    perceived_poverty = perceived_poverty |>
      fct_drop() |>
      fct_relevel(
        "you are comfortable",
        "your income is enough",
        "you are poor",
        "you are very poor"
      ),
    last_HIV_test = last_HIV_test |>
      fct_relevel(
        "never tested before (first-time testers)",
        "12 months or more",
        "less than 12 months"
      )
  )


data <- data |>
  set_variable_labels(
    country = "Country",
    sex = "Sex",
    age_group = "Age group",
    delivery_channel_sex = "Sex & distribution channel",
    educational_level = "Educational level",
    marital_status = "Marital status",
    perceived_poverty = "Financially, would you say that",
    last_HIV_test = "Last HIV test before using HIVST",
    exposed_risk_HIV = "How much do you think that you are exposed to the risk of acquiring HIV?"
  )


participants_profile_a <- data |>
  filter(final_status == "questionnaires completed") |>
  tbl_summary(
    by = last_HIV_test,
    include = c(country, age_group, delivery_channel_sex, marital_status, educational_level, perceived_poverty),
    digits = ~ c(0, 1)
  ) |>
  add_overall(last = TRUE) |>
  bold_labels() |>
  modify_column_hide(c("stat_1", "stat_2", "stat_3"))


cross_table_a <- data |>
  filter(final_status == "questionnaires completed") |>
  tbl_summary(
    by = last_HIV_test,
    include = c(country, age_group, delivery_channel_sex, marital_status, educational_level, perceived_poverty),
    digits = ~ c(0, 1),
    percent = "row"
  ) |>
  add_p() |>
  bold_labels()

tbl_merge(
  list(participants_profile_a, cross_table_a),
  tab_spanner = c("**Profile of participants**", "**HIV testing history**")
)
```

## Table 3. Participants' Perceived Health, HIV Risk, Sexual Behavior, and Condom Use in Relation to HIV Testing History

```{r}
data <- data |>
  mutate(
    percieved_health = percieved_health |>
      fct_relevel(
        "very satisfactory",
        "quite satisfactory",
        "unsatisfactory",
        "not at all satisfactory"
      ),
    used_condom = used_condom |>
      fct_relevel(
        "always",
        "occasionally",
        "never",
        "did not have sex",
        "refusal"
      ),
    exposed_risk_HIV = exposed_risk_HIV |>
      fct_relevel(
        "highly exposed", "somewhat exposed", "not at all exposed"
      )
  )


data <- data |>
  set_variable_labels(
    percieved_health = "Compared to people of your age would you say your health is",
    exposed_risk_HIV = "How much do you think that you are exposed to the risk of acquiring HIV?",
    number_parten_sex = "Number of sexual partners in the last 12 months",
    used_condom = "Used condom in the last 12 months"
  )


participants_profile_b <- data |>
  filter(final_status == "questionnaires completed") |>
  tbl_summary(
    by = last_HIV_test,
    include = c(
      percieved_health, exposed_risk_HIV,
      number_parten_sex, used_condom
    ),
    digits = ~ c(0, 1)
  ) |>
  add_overall(last = TRUE) |>
  bold_labels() |>
  modify_column_hide(c("stat_1", "stat_2", "stat_3"))


cross_table_b <- data |>
  filter(final_status == "questionnaires completed") |>
  tbl_summary(
    by = last_HIV_test,
    include = c(
      percieved_health, exposed_risk_HIV,
      number_parten_sex, used_condom
    ),
    digits = ~ c(0, 1),
    percent = "row"
  ) |>
  add_p() |>
  bold_labels()

tbl_merge(
  list(participants_profile_b, cross_table_b),
  tab_spanner = c("**Profile of participants**", "**HIV testing history**")
)
```

## Table 4.Primary/secondary distribution, HIVST use, reported difficulties with HIVST peer HIV testing history

```{r}
data <- data |>
  mutate(
    difficulty_comp_instruct = difficulty_comp_instruct |>
      fct_relevel(
        "yes", "no"
      ),
    difficulty_collecting_oral_fluid = difficulty_collecting_oral_fluid |>
      fct_relevel("yes", "no"),
    time_wait_reading_result = time_wait_reading_result |>
      fct_relevel(
        "under 20 min",
        "between 20 and 40 min",
        "more than 40 min",
        "do not know"
      ),
    difficulty_reading_result = difficulty_reading_result |>
      fct_relevel(
        "yes", "no"
      ),
    opinion_use_HIVST = opinion_use_HIVST |>
      fct_recode(
        "not simple / not at all simple" = "not simple",
        "not simple / not at all simple" = "not at all simple",
      ) |>
      fct_relevel(
        "very simple", "simple", "not simple / not at all simple"
      ),
    opinion_reading_HIVST_result = opinion_reading_HIVST_result |>
      fct_relevel(
        "very easy", "easy", "not easy", "not at all easy"
      ),
    opini_after_used_HIVST = opini_after_used_HIVST |>
      fct_relevel(
        "totally satisfied",
        "partially satisfied",
        "not satisfied",
        "not at all satisfied"
      )
  )


data <- data |>
  set_variable_labels(
    primary_secondary_distribution = "How did you get the HIVST kit? Who gave you the HIVST kit?",
    difficulty_comp_instruct = "Did you have trouble understanding the instructions?",
    difficulty_collecting_oral_fluid = "Did you have difficulty collecting the oral fluid?",
    time_wait_reading_result = "How long did you wait before reading the result?",
    difficulty_reading_result = "Did you have difficulty reading the result?",
    opinion_use_HIVST = "Would you say that the use of HIVST was?",
    opinion_reading_HIVST_result = "Would you say that reading HIVST result was?",
    opini_after_used_HIVST = "After using HIVST, would you say that you are?"
  )


participants_profile_c <- data |>
  filter(final_status == "questionnaires completed") |>
  tbl_summary(
    by = last_HIV_test,
    include = c(
      primary_secondary_distribution, difficulty_comp_instruct,
      difficulty_collecting_oral_fluid, time_wait_reading_result,
      difficulty_reading_result, opinion_use_HIVST,
      opinion_reading_HIVST_result, opini_after_used_HIVST
    ),
    digits = ~ c(0, 1),
    type = list(c(difficulty_reading_result,difficulty_comp_instruct,
                  difficulty_collecting_oral_fluid) ~ "categorical")
  ) |>
  add_overall(last = TRUE) |>
  bold_labels() |>
  modify_column_hide(c("stat_1", "stat_2", "stat_3"))


cross_table_c <- data |>
  filter(final_status == "questionnaires completed") |>
  tbl_summary(
    by = last_HIV_test,
    include = c(
      primary_secondary_distribution, difficulty_comp_instruct,
      difficulty_collecting_oral_fluid, time_wait_reading_result,
      difficulty_reading_result, opinion_use_HIVST,
      opinion_reading_HIVST_result, opini_after_used_HIVST
    ),
    type = list(c(difficulty_reading_result, difficulty_comp_instruct, difficulty_collecting_oral_fluid) ~ "categorical"),
    digits = ~ c(0, 1),
    percent = "row"
  ) |>
  add_p() |>
  bold_labels()

tbl_merge(
  list(participants_profile_c, cross_table_c),
  tab_spanner = c("**Profile of participants**", "**HIV testing history**")
)
```

## Table 5. Proportion of first-time testers among surveyed HIVST users and associated factors (univariate and multivariate logistic regression)

```{r}
data <- data |>
  filter(final_status == "questionnaires completed") |>
  mutate(
    first_testers = to_factor(first_testers),
    perceived_poverty_rec = perceived_poverty |>
      fct_recode(
        "you are poor/very poor" = "you are very poor",
        "you are poor/very poor" = "you are poor"
      )
  )
```

```{r}
variables <- c(
  "country", "sex", "delivery_channel_grouped", "age_group",
  "marital_status", "educational_level", "perceived_poverty_rec", 
  "percieved_health", "exposed_risk_HIV", "number_parten_sex",
  "used_condom", "primary_secondary_distribution"
)


tbl_univariate <- data |>
  tbl_uvregression(
    method = glm,
    y = first_testers,
    include = all_of(variables),
    method.args = list(family = binomial),
    exponentiate = TRUE,
    pvalue_fun = ~ style_pvalue(.x, digits = 2)
  ) |>
  add_global_p() |>
  modify_column_hide(c("stat_n"))
```

```{r}
model_formula <- as.formula(
  paste(
    "first_testers ~",
    paste(variables, collapse = " + "),
    "+ sex:delivery_channel_grouped"
  )
)

full_model <- glm(
  model_formula,
  data = data,
  family = binomial(logit),
)

reduced_model <- step(full_model)
```

```{r}
tbl_multivariate <- reduced_model |>
  tbl_regression(exponentiate = TRUE) |>
  add_global_p()
```

```{r}
tbl_descriptive <-
  data |>
  tbl_summary(
    by = first_testers,
    include = all_of(variables),
    statistic = all_categorical() ~ "{p}% ({n}/{N})",
    percent = "row",
    digits = all_categorical() ~ c(1, 0, 0)
  ) |>
  modify_column_hide("stat_1") |>
  modify_header("stat_2" ~ "**Never tested before**")


list(tbl_descriptive, tbl_univariate, tbl_multivariate) |>
  tbl_merge(
    tab_spanner = c(
      NA,
      "**Univariate regressions**",
      "**Multivariate regression**"
    )
  ) |>
  bold_labels()
```

## Additional file 2. Origin of phone calls and final status

```{r}
data <- data |>
  mutate(
    calls_origin = calls_origin |>
      fct_relevel(
        "Calls initiated by the participant through the hotline",
        "Call back by a surveyor after a missed call or a message sent by the participant"
      ),
    final_status = final_status |>
      fct_relevel(
        "not recontactable after appointment",
        "dropped out before the end",
        "not eligible: not old enough",
        "not eligible: leaflet number not valid",
        "not eligible: has already participated in the survey",
        "questionnaires completed"
      )
  ) |>
  set_variable_labels(
    country = "Country",
    calls_origin = "Origin of the calls",
    final_status = "Final status"
  )

data |>
  tbl_summary(
    include = c(calls_origin, final_status),
    by = country,
    digits = ~ c(0, 1)
  ) |>
  add_overall() |>
  bold_labels()
```

## Additional file 3.Sex of sexual partners and how HIVST was obtained,per distribution channel and sex.

```{r}
data <- data |>
  mutate(
    sex_reported = sex_reported |>
      fct_relevel(
        "never had sex",
        "partners of opposite sex only",
        "both men and women",
        "partners of same sex only",
        "DK-R"
      )
  )

# 
data <- data |>
  set_variable_labels(
    sex_reported = "Sex of reported sexual partners (lifetime)",
   distribution_type = "How did you get the HIVST kit? Who gave you the HIVST kit?"
  )

data |>
  tbl_summary(
    by = delivery_channel_sex,
    include = c(
      sex_reported,
      distribution_type 
    ),
    digits = ~ c(0, 1)
  ) |>
  add_overall(last = TRUE) |>
  bold_labels()
```

## Additional file 4. Average marginal predictions from the reduced logistic model of the probability of being a first-time tester

```{r fig.height=12, fig.width=10, layout = "l-page"}
reduced_model |> 
  ggstats::ggcoef_model(
    tidy_fun = broom.helpers::tidy_marginal_predictions,
    tidy_args = list(type = "response"),
    show_p_values = FALSE,
    signif_stars = FALSE,
    significance = NULL,
    vline = FALSE,
    facet_labeller = ggplot2::label_wrap_gen(35)
  ) +
  scale_x_continuous(labels = scales::label_percent())
```

## Additional file 5. Proportion of first-testers (percentage [95% confidence interval, n]) per age group, primary or secondary distribution, country, distribution channel and sex.

```{r}
data$delivery_channel_by_sex <- interaction(data$sex, data$delivery_channel_grouped)

data <- data |>
  set_variable_labels(
    primary_secondary_distribution  = "Distribution type",
    age_group = "Age group",
    country = "Country"
  )

data |>
  filter(final_status == "questionnaires completed") |>
  tbl_custom_summary(
    include = c(age_group, primary_secondary_distribution, educational_level, country),
    by = delivery_channel_by_sex,
    stat_fns = ~ proportion_summary("first_testers", "yes"),
    statistic = ~"{prop}% [{conf.low}-{conf.high}, n={N}]",
    digits = ~ list(
      function(x) {
        style_percent(x, digits = 1)
      },
      style_percent,
      style_percent,
      0
    ),
    overall_row = TRUE,
    overall_row_last = TRUE
  ) |>
  add_overall(last = TRUE)
```
